# Supplementary material for: Comparative Genomics and Evolutionary Analysis of RNA-Binding Proteins of Burkholderia cenocepacia J2315 and Other Members of the B. cepacia Complex
Source: Genes (Basel). 2020 Feb 21;11(2):231. doi: 10.3390/genes11020231 (PMC7074383; doi:10.3390/genes11020231)
Supplement: Supplementary file 1 [file genes-11-00231-s001.zip]

Archive with 1 entries (1 files):
- genes-703255-supplementary.xlsx
