# Supplementary material for: Comparative Genomics and Evolutionary Analysis of RNA-Binding Proteins of Burkholderia cenocepacia J2315 and Other Members of the B. cepacia Complex
Source: Genes (Basel). 2020 Feb 21;11(2):231. doi: 10.3390/genes11020231 (PMC7074383; doi:10.3390/genes11020231)
Supplement: Supplementary file 1 [file genes-11-00231-s001.zip › genes-703255-supplementary.xlsx]

## Sheet: Table S1 - Identified RBPs 
Table S1 - RNA-binding proteins annotated in E. coli and/or Pseudomonas aeruginosa genomes, and putative homologues encoded in B. cenocepacia J2315.
Functional Category		RBP Name	Definition	KEGG KO	EggNOG	LUCA	Same OrthoDB Ref.(*)	COG Cat.	Phyletic profile				Orthologs in Proteobacteria
									Bacteria level				Escherichia coli strain K-12 MG1655		Pseudomonas aeruginosa PAO1		Burkholderia cenocepacia J2315					Burkholderia genus (**)
									% species	Single copy	Multi-copy	Evolutionary rate	No.	Gene Name	No.	Gene Name	No.	Gene Name	Protein Name	Lenght	Motifs/Domains	Bcc	Other members of Burkholderia genus	% species
Ribosomal Proteins	Small subunit	RpsA	small subunit ribosomal protein S1	K02945	ENOG4105CAV	COG0539		J	97.4866	61.1995	38.8005	1.05	1	b0911	1	PA3162	1	BCAL2950	30S ribosomal protein S1	570	PF00575 S1	1	1	99.6947
		RpsC	small subunit ribosomal protein S3	K02982	ENOG4105CKE	COG0092		J	97.3797	99.8353	0.164745	0.75	1	b3314	1	PA4257	1	BCAL0240	30S ribosomal protein S3	266	PF07650 KH_2; PF00189 Ribosomal_S3_C	1	1	100
		RpsD	small subunit ribosomal protein S4	K02986	ENOG4105G6W	COG0522		J	99.7504	96.3188	3.6812	0.86	1	b3296	1	PA4239	1	BCAL0259	30S ribosomal protein S4	207	PF00163 Ribosomal_S4; PF01479 S4	1	1	100
		RpsE	small subunit ribosomal protein S5	K02988		COG0098		J	99.5009	99.8388	0.161233	0.8	1	b3303	1	PA4246	1	BCAL0251	30S ribosomal protein S5	172	PF00333 Ribosomal_S5; PF03719 Ribosomal_S5_C	1	1	99.8473
		RpsF	small subunit ribosomal protein S6	K02990	ENOG4108ZDX	COG0360		J	96.3815	99.889	0.110967	1.05	1	b4200	1	PA4935	1	BCAL1945	30S ribosomal protein S6	124	PF01250 Ribosomal_S6	1	1	99.542
		RpsG	small subunit ribosomal protein S7	K02992	ENOG4108UHY	COG0049		J	99.6613	99.8211	0.178859	0.73	1	b3341	1	PA4267	1	BCAL0230	30S ribosomal protein S7	156	PF00177 Ribosomal_S7	1	1	100
		RpsH	small subunit ribosomal protein S8	K02994		COG0096		J	99.6613	99.7675	0.232517	0.8	1	b3306	1	PA4249	1	BCAL0248	30S ribosomal protein S8	131	PF00410 Ribosomal_S8	1	1	100
		RpsI	small subunit ribosomal protein S9	K02996		COG0103		J	99.3583	99.8027	0.197345	0.79	1	b3230	1	PA4432	1	BCAL3347	30S ribosomal protein S9	130	PF00380 Ribosomal_S9	1	1	100
		RpsJ	small subunit ribosomal protein S10	K02946	ENOG4108Z10	COG0051		J	99.287	99.8384	0.16158	0.63	1	b3321	1	PA4264	1	BCAL0233	30s ribosomal protein S10	103	PF00338 Ribosomal_S10	1	1	100
		RpsK	small subunit ribosomal protein S11	K02948		COG0100		J	99.697	99.8212	0.178795	0.67	1	b3297	1	PA4240	1	BCAL0258	30S ribosomal protein S11	133	PF00411 Ribosomal_S11	1	1	100
		RpsL	small subunit ribosomal protein S12	K02950		COG0048		J	99.3226	99.8205	0.179469	0.55	1	b3342	1	PA4268	1	BCAL0229	30S ribosomal protein S12	126	PF00164 Ribosom_S12_S23	1	1	100
		RpsM	small subunit ribosomal protein S13	K02952	ENOG4108Z04	COG0099		J	99.59	99.8389	0.161088	0.7	1	b3298	1	PA4241	1	BCAL0257	30S ribosomal protein S13	121	PF00416 Ribosomal_S13	1	1	100
		RpsN	small subunit ribosomal protein S14	K02954	ENOG4105VBI	COG0199		J	94.9733	87.5938	12.4062	0.74	1	b3307	1	PA4250	1	BCAL0247	30S ribosomal protein S14	101	PF00253 Ribosomal_S14	1	1	99.6947
		RpsO	small subunit ribosomal protein S15	K02956	ENOG4105K77	COG0184		J	99.5365	99.8567	0.143266	0.78	1	b3165	1	PA4741	1	BCAL2349	30S ribosomal protein S15	89	PF00312 Ribosomal_S15﻿	1	1	99.8473
		RpsQ	small subunit ribosomal protein S17	K02961		COG0186		J	99.2157	99.8203	0.179662	0.73	1	b3311	1	PA4254	1	BCAL0243	30S ribosomal protein S17	90	PF00366 Ribosomal_S17﻿	1	1	100
		RpsR	small subunit ribosomal protein S18	K02963		COG0238		J	97.9501	95.0318	4.96815	0.7	1	b4202	1	PA4934	1	BCAL1943	30S ribosomal protein S18	91	PF01084 Ribosomal_S18﻿	1	1	99.6947
		RpsS	small subunit ribosomal protein S19	K02965		COG0185		J	98.8592	99.8738	0.126217	0.63	1	b3316	1	PA4259	1	BCAL0238	30S ribosomal protein S19	91	PF00203 Ribosomal_S19	1	1	99.8473
		RpsT	small subunit ribosomal protein S20	K02968	ENOG4105KQV	COG0268		J	96.4528	99.9076	0.0924044	0.92	1	b0023	1	PA4563	1	BCAL2765	30S ribosomal protein S20	90	PF01649 Ribosomal_S20p	1	1	99.8473
		RpsU	small subunit ribosomal protein S21	K02970		COG0828		J	74.8663	91.5	8.5	0.69	1	b3065	1	PA0579	3	BCAL0115	30S ribosomal protein S21 1 (RpsU1)	70	PF01165 Ribosomal_S21	(2-3)	(3-4)	99.6947
																		BCAM0915	30S ribosomal protein S21 2 (RpsU2)	70				97.8626
																		BCAS0245	30S ribosomal protein S21 3 (RpsU3)	70				81.5267
	Large subunit	RplA	large subunit ribosomal protein L1	K02863	ENOG4105C64	COG0081		J	99.59	99.821	0.178987	0.82	1	b3984	1	PA4273	1	BCAL0223	50S ribosomal protein L1	232	PF00687 Ribosomal_L1	1	1	100
		RplB	large subunit ribosomal protein L2	K02886	ENOG4105CFD	COG0090		J	98.6631	99.8555	0.144535	0.72	1	b3317	1	PA4260	1	BCAL0237	50S ribosomal protein L2	275	PF00181 Ribosomal_L2; PF03947 Ribosomal_L2_C	1	1	100
		RplC	large subunit ribosomal protein L3	K02906	ENOG4105EEE	COG0087		J	99.4652	99.8387	0.16129	0.86	1	b3320	1	PA4263	1	BCAL0234	50S ribosomal protein L3	216	PF00297 Ribosomal_L3	1	1	100
		RplD	large subunit ribosomal protein L4	K02926	ENOG4106U5A	COG0088		J	99.0196	99.766	0.234023	0.99	1	b3319	1	PA4262	1	BCAL0235	50S ribosomal protein L4	206	PF00573 Ribosomal_L4	1	1	100
		RplE	large subunit ribosomal protein L5	K02931	ENOG4105CW6	COG0094		J	99.5365	99.7672	0.232808	0.71	1	b3308	1	PA4251	1	BCAL0246	50S ribosomal protein L5	179	PF00281 Ribosomal_L5; PF00673 Ribosomal_L5_C	1	1	100
		RplI	large subunit ribosomal protein L9	K02939	ENOG4105K9Q	COG0359		J	98.1105	99.782	0.218023	1.09	1	b4203	1	PA4932	1	BCAL1942	50S ribosomal protein L9	150	PF03948 Ribosomal_L9_C; PF01281 Ribosomal_L9_N	1	1	99.6947
		RplK	large subunit ribosomal protein L11	K02867		COG0080		J	99.6435	99.4633	0.536673	0.71	1	b3983	1	PA4274	1	BCAL0222	50S ribosomal protein L11	143	PF00298 Ribosomal_L11; PF03946 Ribosomal_L11_N	1	1	100
		RplM	large subunit ribosomal protein L13	K02871		COG0102		J	99.4296	99.8387	0.161348	0.76	1	b3231	1	PA4433	1	BCAL3348	50S ribosomal protein L13	142	PF00572 Ribosomal_L13﻿	1	1	99.8473
		RplN	large subunit ribosomal protein L14	K02874	ENOG4108UNN	COG0093		J	99.7148	99.7855	0.214516	0.64	1	b3310	1	PA4253	1	BCAL0244	50S ribosomal protein L14	122	PF00238 Ribosomal_L14﻿	1	1	100
		RplO	large subunit ribosomal protein L15	K02876	ENOG4108UZ0	COG0200		J	99.3583	99.8206	0.179404	0.92	1	b3301	1	PA4244	1	BCAL0253	50S ribosomal protein L15	144	PF00828 Ribosomal_L27A	1	1	100
		RplP	large subunit ribosomal protein L16	K02878	ENOG4108R70	COG0197		J	99.4118	99.8745	0.125516	0.71	1	b3313	1	PA4256	1	BCAL0241	50S ribosomal protein L16	138	PF00252 Ribosomal_L16	1	1	100
		RplR	large subunit ribosomal protein L18	K02881		COG0256		J	98.6096	99.8192	0.180766	0.8	1	b3304	1	PA4247	1	BCAL0250	50S ribosomal protein L18	121	PF00861 Ribosomal_L18p	1	1	100
		RplS	large subunit ribosomal protein L19	K02884	ENOG4108YY1	COG0335		J	98.6096	99.8915	0.10846	0.73	1	b2606	1	PA3742	1	BCAL2925	50S ribosomal protein L19	130	PF01245 Ribosomal_L19	1	1	99.3893
		RplT	large subunit ribosomal protein L20	K02887	ENOG4108YZX	COG0292		J	98.467	99.8009	0.199131	0.78	1	b1716	1	PA2741	1	BCAL1484	50S ribosomal protein L20	119	PF00453 Ribosomal_L20	1	1	100.153
		RplU	large subunit ribosomal protein L21	K02888		COG0261		J	97.8788	99.3808	0.619195	0.93	1	b3186	1	PA4568	1	BCAL3442	50S ribosomal protein L21	103	PF00829 Ribosomal_L21p	1	1	99.542
		RplV	large subunit ribosomal protein L22	K02890		COG0091		J	99.0553	99.838	0.161958	0.81	1	b3315	1	PA4258	1	BCAL0239	50S ribosomal protein L22	109	PF00237 Ribosomal_L22	1	1	100
		RplW	large subunit ribosomal protein L23	K02892	ENOG41080KG	COG0089		J	99.0909	99.8021	0.197877	0.86	1	b3318	1	PA4261	1	BCAL0236	50S ribosomal protein L23	104	PF00276 Ribosomal_L23	1	1	100
		RplX	large subunit ribosomal protein L24	K02895	ENOG4105KAR	COG0198		J	98.7701	99.8015	0.19852	0.84	1	b3309	1	PA4252	1	BCAL0245	50S ribosomal protein L24	102	PF17136 ribosomal_L24	1	1	99.8473
		RplY	large subunit ribosomal protein L25	K02897	ENOG4105KW6	COG1825		J	77.451	97.5144	2.48562	1.18	1	b2185	1	PA4671	1	BCAL0799	50S ribosomal subunit protein L25	205	PF01386 Ribosomal_L25p; PF14693 Ribosomal_TL5_C	1	1	100
		RpmA	large subunit ribosomal protein L27	K02899	ENOG4105K46	COG0211		J	98.984	99.8019	0.198091	0.65	1	b3185	1	PA4567	1	BCAL3441	50S ribosomal protein L27	87	PF01016 Ribosomal_L27﻿	1	1	100
		RpmB	large subunit ribosomal protein L28	K02902	ENOG4105KDC	COG0227		J	95.4189	93.5177	6.48235	0.81	1	b3637	1	PA5316	1	BCAL2714	50S ribosomal protein L28	77	PF00830 Ribosomal_L28﻿	1	1	99.8473
		RpmC	large subunit ribosomal protein L29	K02904	ENOG41083MP	COG0255		J	96.2032	99.9074	0.0926441	0.78	1	b3312	1	PA4255	1	BCAL0242	50S ribosomal protein L29	64	PF00831 Ribosomal_L29	1	1	100
		RpmE	large subunit ribosomal protein L31	K02909	ENOG4105VFB	COG0254		J	97.861	85.5556	14.4444	0.85	1	b3936	1	PA5049	1	BCAL1905	50S ribosomal protein L31 type B (RpmE2)	86	PF01197 Ribosomal_L31	1	1	99.542
		RpmG	large subunit ribosomal protein L33	K02913		COG0267		J	87.148	84.9663	15.0337	0.7	1	b3636	1	PA5315	1	BCAL2715	50S ribosomal protein L33	55	PF00471 Ribosomal_L33	1	1	99.8473
rRNA Modification Factors	16S rRNA modification factors	RsuA	16S rRNA pseudouridine (516) synthase	K06183	ENOG4105I08	COG1187	(a)	J	95.8645	43.1945	56.8055	1.03	1	b2183	1	PA0733	1	BCAL2697	putative ribosomal small subunit pseudouridine synthase A	238	PF00849 PseudoU_synth_2; PF01479 S4	1	1	99.8473
		RsmA	16S rRNA (adenine(1518)-N(6)/adenine(1519)-N(6))-dimethyltransferase	K02528	ENOG4105D1X	COG0030		J	98.164	77.5377	22.4623	1.12	1	b0051	1	PA0592	1	BCAL0897	dimethyladenosine transferase	275	PF00398 RrnaAD	1	1	99.6947
		RsmB	16S rRNA (cytosine967-C5)-methyltransferase	K03500	ENOG4105CYJ	COG0144	(b)	J	90.1604	58.3432	41.6568	1.3	1	b3289	1	PA0017	2	BCAL0469	ribosomal RNA small subunit methyltransferase B	463	PF01189 Methyltr_RsmB-F	2	1-2	99.6947
																		BCAL2721	NOL1/NOP2/Sun family protein	421				99.8473
		RsmC	16S rRNA (guanine1207-N2)-methyltransferase	K00564	ENOG4105D8J	COG2813	(c)	J	69.2692	69.1971	30.8029	1.19	1	b4371	1	PA4627	0	--	--	--	--	0	0	0
		RsmD	16S rRNA (guanine966-N2)-methyltransferase	K08316	ENOG4106H78	COG0742		J	95.6506	99.6273	0.372717	1.12	1	b3465	1	PA0370	1	BCAL0794	Uncharacterized protein	204	IPR004398 RNA_MeTrfase_RsmD	1	1	100
		RsmE	16S rRNA (uracil1498-N3)-methyltransferase	K09761	ENOG4105QF0	COG1385		S	94.1355	92.028	7.97198	1.28	1	b2946	1	PA0419	1	BCAL3392	conserved hypothetical protein	246	PF04452 Methyltrans_RNA﻿	1	1	99.8473
		RsmF	16S rRNA (cytosine1407-C5)-methyltransferase	K11392	ENOG4105CYJ	COG0144; COG3270	(b)	J	90.16	58.34	41.66	1.3	1	b1835	0	--	0	--	--	--	--	0	0	0
		RsmG/GidB	16S rRNA (guanine527-N7)-methyltransferase	K03501	ENOG4105D28	COG0357		M	95.205	99.5132	0.4868	1.16	1	b3740	1	PA5564	1	BCAL0025	methyltransferase GidB	228	PF02527 GidB﻿	1	1	99.8473
		RsmH/MraW	16S rRNA (cytosine1402-N4)-methyltransferase	K03438	ENOG4105CGJ	COG0275		M	98.2888	97.5154	2.48458	1.01	1	b0082	1	PA4420	1	BCAL3470	S-adenosyl-methyltransferase MraW	313	PF01795 Methyltransf_5	1	1	100
		RsmI	16S rRNA (cytidine1402-2'-O)-methyltransferase	K07056	ENOG4105CU0	COG0313		S	96.8984	85.0809	14.9191	1	1	b3146	1	PA4422	3	BCAL0160	putative methylase	295	PF00590 TP_methylase	2*	2	99.6947
																		BCAL0987	putative tetrapyrrole methylase	240			(B. pseudomallei NCTC 13179 - 3 copies)	99.6947
																		BCAL2883	putative tetrapyrrole methylase	240
		RsmJ	16S rRNA (guanine1516-N2)-methyltransferase	K15984	ENOG4105FFN; ENOG410XPRJ			M	24.9554	1395	5	1.13	1	b3497	1	PA3680	0	--	--	--	--	0	0	0
	23S rRNA modification factors	RlmA	23S rRNA (guanine745-N1)-methyltransferase	K00563	ENOG4105DHI	COG0500		J	69.2513	43.4234	56.5766	1.2	1	b1822	1	PA1161	0	--	--	--	--	0	0	0
		RlmB	23S rRNA (guanosine2251-2'-O)-methyltransferase	K03218	ENOG4105C2N	COG0566	(d)	J	97.8966	50.8012	49.1988	1.08	1	b4180	1	PA4936	1	BCAL1554	putative tRNA/rRNA methyltransferase	247	PF00588 SpoU_methylase; PF08032 SpoU_sub_bind	1	1	99.8473
		RlmE	23S rRNA (uridine2552-2'-O)-methyltransferase	K02427	ENOG4105F7M	COG0293		J	39.6435	99.8651	0.134892	0.98	1	b3179	1	PA4752	1	BCAL1266	putative ribosomal RNA large subunit methyltransferase	220	PF01728 FtsJ	1	1	99.8473
		RlmF	23S rRNA (adenine1618-N6)-methyltransferase	K06970	ENOG4105EBA	COG3129	(c)	S					1	b0807	1	PA3840	0	--	--	--	--	0	0	0
		RlmG	23S rRNA (guanine1835-N2)-methyltransferase	K11391	ENOG4105D8J	COG2813	(c)	J					1	b3084	1	PA4617	0	--	--	--	--	0	0	0
		RlmH	23S rRNA (pseudouridine1915-N3)-methyltransferase	K00783	ENOG4108UXA	COG1576		S	73.6898	99.2501	0.749879	1.05	1	b0636	1	PA4004	1	BCAL2393	conserved hypothetical protein	156	PF02590 SPOUT_MTase	1	1	99.8473
		RlmI	23S rRNA (cytosine1962-C5)-methyltransferase	K06969	ENOG4105DR4	COG1092		S	54.7415	73.3312	26.6688	1.2	1	b0967	2	PA0354	1	BCAL0504	conserved hypothetical protein	404	PF10672 Methyltrans_SAM; PF17785 PUA_3	1	1	99.542
																PA1407
		RlmJ	23S rRNA (adenine2030-N6)-methyltransferase	K07115	ENOG4105D6S	COG2961		S	30.8021	99.6528	0.347222	1.17	1	b3499	1	PA5019	1	BCAL2306	conserved hypothetical protein	281	PF04378 RsmJ	1	1 (2 strains with 2 copies)	99.3893
		RlmL	23S rRNA (guanine2445-N2)-methyltransferase / 23S rRNA (guanine2069-N7)-methyltransferase	K12297	ENOG4105C4H	COG0116; COG1092		L/S	16.4528	99.8917	0.108342	1.13	1	b0948	1	PA3048	0	--	--	--	PF10672 Methyltrans_SAM; PF02926 THUMP﻿; PF01170 UPF0020	0	0	0
				K07444		COG0116		L	41.533	97.2103	2.7897	1.17	--	--	--	--	1	BCAL3318	Putative RNA-methylase protein	433	PF02926 THUMP﻿; PF01170 UPF0020	1	1	99.8473
		RlmM	23S rRNA (cytidine2498-2'-O)-methyltransferase	K06968	ENOG4105EZ6	COG2933		S	16.1497	99.6689	0.331126	1.14	1	b2806	1	PA1563	0	--	--	--	--	0	0	0
		RlmN	23S rRNA (adenine2503-C2)-methyltransferase	K06941	ENOG4105C55	COG0820		J	89.9287	91.5362	8.46383	1	1	b2517	2	PA1839	1	BCAL1886	radical SAM superfamily protein	379	PF04055 Radical_SAM	1	1	99.542
																PA3806
		RlmD/RumA	23S rRNA (uracil1939-C5)-methyltransferase	K03215	ENOG4105BZT	COG2265	(e)	J	92.656	64.4863	35.5137	1.35	1	b2785	1	PA0933	1	BCAL1889	putative 23S rRNA (uracil-5-)-methyltransferase	465	PF05958 tRNA_U5-meth_tr	1	1	99.542
		RlmC/RumB	23S rRNA (uracil747-C5)-methyltransferase	K03212	ENOG4107SFS	COG2265	(e)	J	92.656	64.4863	35.5137	1.35	1	b0859	0	--	0	--	--	--	--	0	0	0
		RluA	23S rRNA pseudouridine(746) and tRNA pseudouridine(32) synthase	K06177	ENOG4105D3G	COG0564	(f)	J	99.6078	10.6299	89.3701	1.02	1	b0058	2	PA2043	0	--	--	--	--	0	0	0
																PA3246
		RluB	23S rRNA pseudouridine(2605) synthase	K06178	ENOG4105FE9	COG1187	(a)	J	95.8645	43.1945	56.8055	1.03	1	b1269	1	PA3179	1	BCAL1504	RNA pseudouridylate synthase family protein	583	PF00849 PseudoU_synth_2; PF01479 S4	1	1	99.6947
		RluC	23S rRNA pseudouridine(955/2504/2580) synthase	K06179	ENOG4105EI2	COG0564	(f)	J	99.6078	10.6299	89.3701	1.02	1	b1086	1	PA2975	2	BCAL0983	ribosomal large subunit pseudouridine synthase C 2	334	PF00849 PseudoU_synth_2; PF01479 S4	1*	1	99.8473
																		BCAL2887	ribosomal large subunit pseudouridine synthase C 1	334
		RluD	23S rRNA pseudouridine(1911/1915/1917) synthase	K06180	ENOG4105C34	COG0564	(f)	J	99.6078	10.6299	89.3701	1.02	1	b2594	1	PA4544	1	BCAL1865	ribosomal large subunit pseudouridine synthase D	361	PF00849 PseudoU_synth_2; PF01479 S4	1	1	99.542
		RluE	23S rRNA pseudouridine(2457) synthase	K06181	ENOG4108R99	COG1187	(a)	J	95.8645	43.1945	56.8055	1.03	1	b1135	1	PA3968	1	BCAL2737	putative pseudouridine synthase	192	PF00849 PseudoU_synth_2	1	1	99.8473
		RluF	23S rRNA pseudouridine(2604) and tRNA(Tyr) pseudouridine(35) synthase	K06182	ENOG4105FE9	COG1187	(a)	J	95.8645	43.1945	56.8055	1.03	1	b4022	1	PA1110	1	BCAL2094	putative RNA pseudouridylate synthase	625	PF00849 PseudoU_synth_2; PF01479 S4	1	1 (one strain with 2 copies)	99.542
tRNA Modification Factors	Deaminases	TadA	tRNA(adenine34) deaminase	K11991	ENOG4108Z6B	COG0590		F, J	93.0838	45.8062	54.1938	0.94	1	b2559	0	--	1	BCAL2045	putative deaminase	198	PF14437 MafB19-deam﻿	1	1	99.084
	Dihydorouridine synthases	DusA	tRNA-dihydrouridine synthase A	K05539	ENOG4105CEH	COG0042		J	34.7594	100	0	0.85	1	b4049	1	PA2795	1	BCAL1625	tRNA-dihydrouridine synthase A	353	PF01207 Dus	1 (2 B.ubonensis strains - 2 copies)	1	99.6947
		DusB	tRNA-dihydrouridine synthase B	K05540	ENOG4105CEH	COG0042	(g)	J	93.1551	58.5725	41.4275	1.07	1	b3260	1	PA4852	1	BCAL3334	putative nitrogen regulation-related protein	355	PF01207 Dus	1	1	100
		DusC	tRNA-dihydrouridine synthase C	K05541	ENOG4105FBT	COG0042	(g)	J	93.1551	58.5725	41.4275	1.07	1	b2140	1	PA3129	0	--	--	--	--	0	0#	0
	Methyltransferases	MiaB	tRNA-2-methylthio-N6-dimethylallyladenosine synthase	K06168	ENOG4105CIW	COG0621		J	90.2674	19.8657	80.1343	0.99	1	b0661	1	PA3980	1	BCAL0911	putative tRNA thiotransferase protein MiaB	457	PF04055 Radical_SAM; PF01938 TRAM﻿; PF00919 UPF0004	1	1	99.8473
		CmoA	tRNA (cmo5U34)-methyltransferase	K15256	ENOG4105DA6	COG0500		S	72.0856	39.5401	60.4599	1.16	1	b1870	2	PA0775	1	BCAM0880	putative methyltransferase	235	PF13649 Methyltransf_25	1 (2 strains with 2 copies)	1	77.5281
																PA2034
		CmoB	tRNA (mo5U34)-methyltransferase	K15257	ENOG4105PFA	COG0500		Q	90.9447	19.561	80.439	1.09	1	b1871	1	PA0774	0	--	--	--	--	0	0	0
		LasT	tRNA/rRNA methyltransferase	K02533	ENOG4106FVC	COG0565	(h)	J	40.6595	88.5138	11.4862	1.14	1	b4403 (yjtD)	0	--	1	BCAL2156	putative tRNA/rRNA methyltransferase protein	244	PF00588 SpoU_methylase﻿	1	1	99.542
		TrmJ	tRNA (cytidine32/uridine32-2'-O)-methyltransferase	K15396	ENOG4105CVS	COG0565	(h)	J	40.6595	88.5138	11.4862	1.14	1	b2532	1	PA3817	0	--	--	--	PF00588 SpoU_methylase	0	0	0
		TrmA	tRNA (uracil-5-)-methyltransferase	K00557	ENOG4107R9T	COG2265	(e)	J	92.656	64.4863	35.5137	1.35	1	b3965	1	PA4720	0	--	--	--	--	0	0	0
		TrmB	tRNA (guanine-N7-)-methyltransferase	K03439	ENOG4105CZ1	COG0220		S	89.4118	94.6571	5.3429	1.18	1	b2960 (trmI)	1	PA0382	1	BCAL3090	putative methyltransferase	258	PF02390 Methyltransf_4	1	1	99.6947
		TrmD	tRNA (guanine37-N1)-methyltransferase	K00554	ENOG4105D6X	COG0336		J	97.7897	76.996	23.004	0.94	1	b2607	1	PA3743	1	BCAL2926	tRNA(guanine-N(1)-)-methyltransferase	264	PF01746 tRNA_m1G_MT	1	1	99.8473
		TrmE/MnmE	tRNA modification GTPase	K03650	ENOG4105C1H	COG0486	(i)	S	99.4831	20.4444	79.5556	1.08	1	b3706	1	PA5567	1	BCAL0428	putative tRNA modification GTPase	464	PF01926 MMR_HSR1; PF12631 MnmE_helical﻿; PF10396 TrmE_N﻿	1	1	99.6947
		TrmH	tRNA (guanosine-2'-O-)-methyltransferase	K00556	ENOG4105FE8	COG0566	(d)	J	97.8966	50.8012	49.1988	1.08	1	b3651	0	--	0	--	--	--	PF12105 SpoU_methylas_C; PF00588 SpoU_methylase	0	0	0
		SpoU	tRNA (cytidine/uridine-2'-O-)-methyltransferase, TrmL	K03437	ENOG4108RWN	COG0566	(d)	J	97.8966	50.8012	49.1988	1.08	0	--	0	--	1	BCAL2076	putative RNA methylase protein	260	PF00588 SpoU_methylase	1	1	99.8473
		TrmL	tRNA (cytidine/uridine-2'-O-)-methyltransferase	K03216	ENOG4108UIQ	COG0219		J	74.3494	99.7123	0.287701	0.93	1	b3606	1	PA5127	1	BCAL0745	tRNA (cytidine/uridine-2'-O-)-methyltransferase	156	PF00588 SpoU_methylase	1	1	99.8473
		TrmO	tRNA (adenine37-N6)-methyltransferase	K22900	ENOG4108R96	COG1720		S	28.5205	89.3125	10.6875	1.08	1	b0195	1	PA3388	0	--	--	--	--	0	0	0
		YfiC	tRNA1Val (adenine37-N6)-methyltransferase	K15460	ENOG4107S47	COG4123	(c)	S					1	b2575	0	--	0	--	--	--	--	0	0	0
		YfiF	Uncharacterized tRNA/rRNA methyltransferase YfiF	K03214	ENOG4105EIB	COG0566	(d)	J	97.8966	50.8012	49.1988	1.08	1	b2581	0	--	0	--	--	--	--	0	0	0
	Psudouridine	TruA	tRNA pseudouridine38-40 synthase	K06173	ENOG4105DI7	COG0101		J	96.6667	91.6467	8.35331	1.14	1	b2318	1	PA3114	1	BCAM0989	tRNA pseudouridine synthase A	271	PF01416 PseudoU_synth_1	1	1	100
		TruB	tRNA pseudouridine55 synthase	K03177	ENOG4105D0T	COG0130		J	96.8449	99.6319	0.368121	1.07	1	b3166	1	PA4742	1	BCAL1509	tRNA pseudouridine synthase B	310	PF09157 TruB-C_2; PF16198 TruB_C_2; PF01509 TruB_N	1	1	100
		TruC	tRNA pseudouridine65 synthase	K06175	ENOG4105DR9	COG0564	(f)	J	99.6078	10.6299	89.3701	1.02	1	b2791	0	--	0	--	--	--	--	0	0	0
		TruD	tRNA pseudouridine13 synthase	K06176	ENOG4106NZV	COG0585		J	19.9465	95.9786	4.02145	1.26	1	b2745	1	PA3626	0	--	--	--	--	0	0	0
	Thiolation factors	MnmA	tRNA-uridine 2-sulfurtransferase	K00566	ENOG4105CCJ	COG0482		J	96.9875	97.335	2.66495	1.03	1	b1133	1	PA2626	1	BCAL3329	tRNA (5-methylaminomethyl-2-thiouridylate)-methyltransferase (trmU)	391	IPR004506 tRNA-specific_2-thiouridylase	1	1	99.8473
		TtcA	tRNA 2-thiocytidine biosynthesis protein TtcA	K14058	ENOG4105CB3	COG0037		D	43.9394	91.1562	8.84381	0.95	1	b1344	1	PA1192	1	BCAL0613	conserved hypothetical protein	321	PF01171 ATP_bind_3	1	1	99.8473
		YgfZ	tRNA-modifying protein YgfZ	K06980	ENOG4106XY2	COG0354		S	56.738	99.3088	0.691172	1.42	1	b2898	1	PA0759	1	BCAL1966	tRNA-modifying protein YgfZ	344	PF01571 GCV_T	1	1	99.6947
	Other tRNA modification factors	GidA	tRNA uridine 5-carboxymethylaminomethyl modification enzyme	K03495	ENOG4107RE5	COG0445		D	80.303	99.1787	0.82131	0.86	1	b3741 (mnmG)	1	PA5565	1	BCAL0024	tRNA uridine 5-carboxymethylaminomethyl modification enzyme GidA	656	PF13932 GIDA_assoc	1	1	99.8473
		MiaA	tRNA dimethylallyltransferase	K00791	ENOG4105DKX	COG0324		J	96.3636	95.8565	4.14354	1.13	1	b4171	1	PA4945	1	BCAL3257	putative tRNA delta(2)-isopentenylpyrophosphate transferase	326	PF01715 IPPT	1	1	100
		MnmC	tRNA 5-methylaminomethyl-2-thiouridine biosynthesis bifunctional protein	K15461	ENOG4105CWG	COG0665; COG4121		S	79.3761	35.4592	64.5408	1.22	1	b2324	1	PA3456	1	BCAL3531	FAD dependent oxidoreductase	643	PF01266 DAO; PF05430 Methyltransf_30	1	1	99.542
		QueA	S-adenosylmethionine:tRNA ribosyltransferase-isomerase	K07568	ENOG4105E2N	COG0809		J	80.2317	92.4906	7.50944	0.93	1	b0405	1	PA3824	1	BCAL3303	putative queuosine S-adenosylmethionine:tRNA ribosyltransferase-isomerase	355	PF02547 Queuosine_synth	1	1 (a B. pseudomallei strain - 2 copies)	99.8473
		SelU	tRNA 2-selenouridine synthase	K06917	ENOG4105CR7	COG2603		S	22.8699	99.3765	0.623539	1.16	1	b0503	1	PA1643	1	BCAL1643	putative ATP/GTP binding protein	376	PF00581 Rhodanese	1 (2 B. ubonensis strains - 2 copies)	1 (Not present in B. mallei)	97.0992
		Tgt	queuine tRNA-ribosyltransferase	K00773	ENOG4105C6U	COG0343		J	86.0071	98.5907	1.40933	0.83	1	b0406	1	PA3823	1	BCAL3304	putative queuine tRNA-ribosyltransferase	383	PF01702 TGT﻿	1	1	100
		ThiI	tRNA uracil 4-sulfurtransferase	K03151	ENOG4105D8I	COG0301; COG0607		H/P	34.9554	99.847	0.152983	1.14	1	b0423	1	PA5118	0	--	--	--	--	0	0 (one strain with one copy)	0.152672
		TilS	tRNA(Ile)-lysidine synthase	K04075	ENOG4105D3U	COG0037		D	96.0071	99.2388	0.761233	1.31	1	b0188	1	PA3638	1	BCAL2147	tRNA(Ile)-lysidine synthase	473	PF01171 ATP_bind_3; PF09179 TilS; PF11734 TilS_C﻿	1	1	99.8473
		TmcA	tRNA(Met) cytidine acetyltransferase	K06957	ENOG4105E0I	COG1444		S	8.78788	98.9858	1.0142	1.59	1	b2474	0	-	0	--	--	--	--	0	0	0
		TsaC	L-threonylcarbamoyladenylate synthase	K07566	ENOG4105EK0	COG0009	(j)	J	95.3832	58.1947	41.8053	1.09	1	b3282	1	PA0022	1	BCAL2835	conserved hypothetical protein	342	PF03481 SUA5; PF01300 Sua5_yciO_yrdC	1	1	99.084
Aminoacyl-tRNA Synthetases		AlaS	alanyl-tRNA synthetase	K01872	ENOG4105CIM	COG0013		J	97.6827	97.8467	2.15328	0.98	1	b2697	1	PA0903	1	BCAL1416	alanyl-tRNA synthetase	874	PF02272 DHHA1; PF01411 tRNA-synt_2c; PF07973 tRNA_SAD	1	1 (a B. thailandensis strain - 2 copies)	99.8473
		ArgS	arginyl-tRNA synthetase	K01887	ENOG4105C75	COG0018		J	98.4848	89.6833	10.3167	1.2	1	b1876	1	PA5051	1	BCAL0679	putative arginyl-tRNA synthetase	593	PF03485 Arg_tRNA_synt_N﻿; PF05746 DALR_1; PF00750 tRNA-synt_1d﻿	1	1	99.8473
		AsnS	asparaginyl-tRNA synthetase	K01893	ENOG4105C5S	COG0017		J	52.2282	91.8089	8.19113	0.9	1	b0930	0	--	0	--	--	--	--	0	0	0
		AspS	aspartyl-tRNA synthetase	K01876	ENOG4105C9M	COG0173		J	96.7558	98.1024	1.89757	0.88	1	b1866	1	PA0963	1	BCAL0880	aspartyl-tRNA synthetase	600	PF02938 GAD﻿; PF00152 tRNA-synt_2; PF01336 tRNA_anti-codon	1	1 (2 strains with 2 copies)	99.542
		CysS	cysteinyl-tRNA synthetase	K01883	ENOG4105C8N	COG0215		J	98.6096	83.6949	16.3051	0.99	1	b0526	1	PA1795	1	BCAL2150	cysteinyl-tRNA synthetase	465	PF09190 DALR_2; PF01406 tRNA-synt_1e	1	1	99.8473
		GlnS	glutaminyl-tRNA synthetase	K01886	ENOG4105CX6	COG0008		J	45.5258	98.1989	1.8011	0.77	1	b0680	1	PA1794	1	BCAL1413	glutaminyl-tRNA synthetase	569	PF00749 tRNA-synt_1c; PF03950 tRNA-synt_1c_C	1	1 (a B. thailandensis strain - 2 copies)	100
		GltX	glutamyl-tRNA synthetase	K01885	ENOG4105C20	COG0008	(k)	J	99.0196	49.4869	50.5131	1.08	1	b2400	1	PA3134	1	BCAL2126	glutamyl-tRNA synthetase	469	PF00749 tRNA-synt_1c﻿	1	1	99.8473
		GluQ	glutamyl-Q tRNA(Asp) synthetase	K01894	ENOG4106F3G	COG0008	(k)	J	99.0196	49.4869	50.5131	1.08	1	b0144	1	PA4724	1	BCAL2411	putative glutamyl tRNA synthetase	298	PF00749 tRNA-synt_1c﻿	1	1	99.6947
		GlyQ	glycyl-tRNA synthetase alpha chain	K01878		COG0752		J	57.451	99.9069	0.093081	0.67	1	b3560	1	PA0009	1	BCAL0904	putative glycyl-tRNA synthetase alpha chain	334	PF02091 tRNA-synt_2e	1	1	26.4122
		GlyS	glycyl-tRNA synthetase beta chain	K01879	ENOG4105C38	COG0751		J	59.697	99.7313	0.268737	1.22	1	b3559	1	PA0008	1	BCAL0903	putative glycyl-tRNA synthetase beta chain	699	PF05746 DALR_1; PF02092 tRNA_synt_2f﻿	1	1	99.8473
		HisS	histidyl-tRNA synthetase	K01892	ENOG4105CUT	COG0124		J	97.8966	89.075	10.925	1.16	1	b2514	1	PA3802	1	BCAL1883	histidyl-tRNA synthetase	446	PF03129 HGTP_anticodon﻿; PF13393 tRNA-synt_His﻿	1	1	99.6947
		IleS	isoleucyl-tRNA synthetase	K01870	ENOG4105C07	COG0060	(l)	J	99.6791	0.947783	99.0522	1.04	1	b0026	1	PA4560	1	BCAL2724	isoleucyl-tRNA synthetase	945	PF08264 Anticodon_1; PF00133 tRNA-synt_1; PF06827 zf-FPG_IleRS	1	1	99.542
		LeuS	leucyl-tRNA synthetase	K01869	ENOG4105C8T	COG0495	(l)	J					1	b0642	1	PA3987	1	BCAL3373	leucyl-tRNA synthetase	864	PF08264 Anticodon_1; PF00133 tRNA-synt_1; PF13603 tRNA-synt_1_2; PF09334 tRNA-synt_1g	1	1	99.8473
		LysS	lysyl-tRNA synthetase, class II	K04567	ENOG4105CRK	COG1190		J	88.4314	74.5213	25.4787	0.9	2	b2890	1	PA3700	1	BCAL2190	lysyl-tRNA synthetase	508	PF00152 tRNA-synt_2; PF01336 tRNA_anti-codon﻿	1	1	99.6947
														b4129 (lysU)
		MetG	methionyl-tRNA synthetase	K01874	ENOG4105CKH	COG0073; COG0143		J	97.8788	92.0051	7.9949	1.15	1	b2114	1	PA3482	2	BCAL2646	methionyl-tRNA synthetase	718	PF09334 tRNA-synt_1g; PF01588 tRNA_bind	1-2	1-2	99.6947
																		BCAS0045	putative methionyl-tRNA synthetase	531	PF09334 tRNA-synt_1g﻿			2.44275
		PheS	phenylalanyl-tRNA synthetase alpha chain	K01889	ENOG4105CSS	COG0016		J	98.6096	99.6927	0.307303	0.89	1	b1714	1	PA2740	1	BCAL1485	phenylalanyl-tRNA synthetase alpha chain	337	PF02912 Phe_tRNA-synt_N; PF01409 tRNA-synt_2d﻿	1	1 (a B. thailandensis strain - 2 copies)	100
		PheT	phenylalanyl-tRNA synthetase beta chain	K01890	ENOG4105C6A	COG0072; COG0073		J	97.8788	88.5267	11.4733	1.25	1	b1713	1	PA2739	1	BCAL1486	phenylalanyl-tRNA synthetase beta chain	809	PF03483 B3_4; PF03484 B5; PF03147 FDX-ACB; PF01588 tRNA_bind; PF17759 tRNA_synthFbeta﻿	1	1	100
		ProS	prolyl-tRNA synthetase	K01881	ENOG4105C90	COG0442		J	98.8414	93.3454	6.65464	0.97	1	b0194	1	PA0956	1	BCAL3436	prolyl-tRNA synthetase	578	PF03129 HGTP_anticodon; PF00587 tRNA-synt_2b; PF04073 tRNA_edit﻿	1	1	100
		SerS	seryl-tRNA synthetase	K01875	ENOG4105CGR	COG0172		J	99.0018	96.9391	3.06086	0.91	1	b0893	1	PA2612	1	BCAL3030	seryl-tRNA synthetase	433	PF02403 Seryl_tRNA_N﻿; PF00587 tRNA-synt_2b	1	1	99.8473
		ThrS	threonyl-tRNA synthetase	K01868	ENOG4105C22	COG0441		J	98.3779	91.6108	8.3892	0.91	1	b1719	1	PA2744	1	BCAL1481	threonyl-tRNA synthetase	635	PF03129 HGTP_anticodon; PF00587 tRNA-synt_2b; PF02824 TGS﻿; PF07973 tRNA_SAD	1-2	1-2	97.5573
		TrpS	tryptophanyl-tRNA synthetase	K01867	ENOG4105C31	COG0180		J	98.7344	88.247	11.753	1.03	1	b3384	1	PA4439	1	BCAL2169	putative tryptophanyl-tRNA synthetase	400	PF00579 tRNA-synt_1b	1-2	1-2	99.8473
																								92.2137
		TyrS	tyrosyl-tRNA synthetase	K01866	ENOG4105DA0	COG0162		J	98.6988	94.7083	5.29167	1.02	1	b1637	2	PA0668(tyrZ)	1	BCAL3344	tyrosyl-tRNA synthetase	413	PF01479 S4; PF00579 tRNA-synt_1b﻿	1	1 (a B. plantarii strain - 2 copies)	100
																PA4138(tyrS)
		ValS	valyl-tRNA synthetase	K01873	ENOG4105CA4	COG0525	(l)	J					1	b4258	1	PA3834	1	BCAL1448	putative valyl-tRNA synthetase	955	PF08264 Anticodon_1﻿; PF00133 tRNA-synt_1; PF10458 Val_tRNA-synt_C	1	1 (a B. plantarii and a B. glumae strains - 2 copies)	100
Ribosome Associated Proteins		Ffh/SRP54	signal recognition particle subunit SRP54	K03106	ENOG4105CB9	COG0541		U	98.9483	5.58458	94.4154	0.89	1	b2610	1	PA3746	1	BCAL3433	signal recognition particle protein (Ffh)	455	PF00448 SRP54; PF02881 SRP54_N﻿; PF02978 SRP_SPB	1	1	100
		HflX	GTPase	K03665	ENOG4105C1N	COG2262		S	89.4118	95.634	4.36603	0.96	1	b4173	1	PA4943	1	BCAL1878	putative GTP-binding protein	395	PF16360 GTP-bdg_M; PF13167 GTP-bdg_N; PF01926 MMR_HSR1	1	1	99.3893
		ObgE	GTPase	K03979	ENOG4105C9R	COG0536		S	99.7148	3.70039	96.2996	0.84	1	b3183	1	PA4566	1	BCAL3440	putative conserved GTP-binding protein	370	PF01018 GTP1_OBG﻿; PF01926 MMR_HSR1	1	1	99.8473
		Era	GTPase	K03595	ENOG4105CWT	COG1159		S	96.2389	99.8518	0.148176	1.04	1	b2566	1	PA0771	2	BCAL1006	GTP-binding protein Era 2	299	PF07650 KH_2; PF01926 MMR_HSR1	1*	1	100
																		BCAL2864	GTP-binding protein Era 1	299
		EngA	GTPase	K03977	ENOG4105DKZ	COG1160	(i)	S	99.4831	20.4444	79.5556	1.08	1	b2511	1	PA3799	1	BCAL1880	GTP-binding protein EngA	445	PF14714 KH_dom-like; PF01926 MMR_HSR1	1	1	99.6947
		HslR	ribosome-associated heat shock protein Hsp15	K04762	ENOG4105VEJ	COG1188		J	74.8841	99.881	0.119019	0.99	1	b3400	1	PA5195	1	BCAL3273	putative heat shock protein	135	PF01479 S4	1	1	100
		PTH1	peptidyl-tRNA hydrolase, PTH1 family	K01056	ENOG4108ZPD	COG0193		J	98.4135	98.1163	1.88372	1.06	1	b1204	1	PA4672	1	BCAL0798	peptidyl-tRNA hydrolase	199	PF01195 Pept_tRNA_hydro	1	1	100
		RaiA	ribosome-associated inhibitor A	K05809	ENOG4108WPH	COG1544	(m)	J	35.4545	56.8627	43.1373	0.99	1	b2597	0	--	0	--	--	--	--	0	0	0
		RbfA	ribosome-binding factor A	K02834	ENOG4105KG7	COG0858		J	97.7005	99.6351	0.364897	1.04	1	b3167	1	PA4743	1	BCAL1508	putative ribosome-binding factor	132	PF02033 RBFA	1	1	100
		RsgA	ribosome biogenesis GTPase / thiamine phosphate phosphatase [EC:3.6.1.- 3.1.3.100]	K06949	ENOG4105E06	COG1162		S	81.1586	79.0248	20.9752	1.16	1	b4161	1	PA4952	1	BCAL2921	conserved hypothetical protein	291	PF03193 RsgA_GTPase	1	1	99.6947
		RimM	ribosome maturation factor RimM	K02860	ENOG4108ZR6	COG0806		J	95.0802	99.7188	0.281215	1.23	1	b2608	1	PA3744	1	BCAL2927	16S rRNA processing protein	226	PF05239 PRC﻿; PF01782 RimM	1	1	99.8473
		Rmf	ribosome modulation factor	K03812	ENOG4105WFT	COG3130		J	7.34403	99.0291	0.970874	0.87	1	b0953	1	PA3049	0	--	--	--	--	0 (one strain with one copy)	0 (one strain with one copy)	0.305344
		YbcJ	ribosome -associated protein	K14761	ENOG4105WQ3	COG2501		S	45.8645	99.7279	0.272056	0.87	1	b0528	0	--	1	BCAL2906	S4 RNA-binding domain-containing protein	72	IPR002942 S4_RNA-bd	1	1	99.8473
		YhbY	RNA-binding protein	K07574	ENOG4105HBR	COG1534		J	45.3119	99.8426	0.157356	1	1	b3180	1	PA4753	1	BCAL1265	conserved hypothetical protein	175	PF01985 CRS1_YhbY	1	1	100
Termination/ Antitermination Factors		CspA	cold shock protein	K03704		COG1278	(n)	K	85.1693	18.6061	81.3939	0.71	1	b3556		b3556	0	--	--	--	--	--	--	--
		CspC	cold shock protein; stress protein	K03704		COG1278	(n)	K	85.1693	18.6061	81.3939	0.71	1	b1823		b1823	0	--	--	--	--	--	--	--
		CspE	cold shock protein; transcription antiterminator and regulator of RNA stability	K03704		COG1278	(n)	K	85.1693	18.6061	81.3939	0.71	1	b0623		b0623	0	--	--	--	--	--	--	--
		NusA	transcription termination/antitermination protein NusA	K02600	ENOG4105CHV	COG0195		K	96.3102	99.7594	0.240607	1	1	b3169	1	PA4745	1	BCAL1506	N utilization substance protein A	491	PF13184 KH_5; PF08529 NusA_N; PF00575 S1﻿	1	1	100
		NusB	transcription antitermination protein NusB	K03625	ENOG4107YIM	COG0781		K	96.738	99.742	0.257969	1.08	1	b0416	1	PA4052	1	BCAL3055	probable N utilization substance protein B	145	PF01029 NusB	1	1	99.6947
		Rho	transcription termination factor Rho	K03628	ENOG4105C4P	COG1158		K	85.918	85.4564	14.5436	0.69	1	b3783	1	PA5239	1	BCAL1901	transcription termination factor rho	420	PF00006 ATP-synt_ab﻿; PF07498 Rho_N﻿; PF07497 Rho_RNA_bind	1	1	99.542
		BglG	cryptic beta-glucoside bgl operon antiterminator	K03488	ENOG4105CID	COG3711		K	17.1123	53.3333	46.6667	1.25	1	b3723	0	--	0	--	--	--	--	0	0	0
		AmiR	Response regulator protein (ANTAR domain)	--	ENOG4108S3N	COG3707	(o)	K	78.0392	24.1891	75.8109	1.19	YpdB	--	1	PA3363	1	BCAM1310	putative transcription antitermination regulator	203	PF03861 ANTAR﻿	1	1	11.6031
		NasT	Two-component regulatory system, response regulator protein / RNA-binding antiterminator (ANTAR domain)	K07183	ENOG4107XAR	COG3707	(o)	T	78.0392	24.1891	75.8109	1.19	YehT	--	1	PA1785	1	BCAM1688	two-component regulatory system, response regulator protein	198	PF03861 ANTAR; PF00072 Response_reg﻿	1	1	99.542
			NIT and ANTAR domain-containing protein	--	ENOG4105D3B; ENOG410XSDW			T	3.97504	100	0	1.47	0	--	0	--	1	BCAL1318	putative nitrate regulatory protein	451	PF03861 ANTAR; PF08376 NIT﻿	1	1	5.49618
Translation Factors	Initiation factors	InfA	translation initiation factor IF-1	K02518		COG0361		J	99.1087	93.2374	6.76259	0.61	1	b0884	1	PA2619	2	BCAL0255	InfA1; translation initiation factor IF-1 1	72	PF01176 eIF-1a; IPR006196 RNA-binding_domain_S1_IF1	1-2 (12 strains with 3 copies)	1-2 (a B. pseudomallei strain - 3 copies)	100
								J										BCAM1618	InfA2; translation initiation factor IF-1 2	87				96.4885
		InfB	translation initiation factor IF-2	K02519	ENOG4107QHU	COG0532		J	87.6649	99.756	0.244002	0.83	1	b3168	1	PA4744	1	BCAL1507	translation initiation factor IF-2	971	PF00009 GTP_EFTU﻿; PF11987 IF-2; PF08364 IF2_assoc; PF04760 IF2_N﻿	1	1	98.626
		InfC	translation initiation factor IF-3	K02520	ENOG4108UUX	COG0290		J	98.4848	97.3756	2.62443	0.88	1	b1718	1	PA2743	0	--	--	--	--	1	1 (a B. thailandensis strain - 2 copies)	99.6947
	Elongation factors	Tsf	elongation factor Ts	K02357	ENOG4105CU7	COG0264		J	99.0196	99.64	0.360036	1.09	1	b0170	1	PA3655	1	BCAL2090	elongation factor TS	293	PF00889 EF_TS	1	1	99.8473
		Tuf	elongation factor Tu	K02358	ENOG4105CGV	COG0050		J	96.0784	88.8126	11.1874	0.6	2	b3980 (tufB)	2	PA4277 (tufB)	2	BCAL0232	elongation factor Tu (EF-Tu)	396	PF00009 GTP_EFTU; PF03144 GTP_EFTU_D; PF03143 GTP_EFTU_D3	1-2	1-2	98.7786
														b3339 (tufA)		PA4265(tufA)		BCAL0219	elongation factor Tu	396		(a B. anthinia strain - 3 copies)	(a B.pseudomallei strain - 4 copies; two B. sp - 3 copies)	40.5% (1 copy); 58.9% (2 copies)
		FusA	elongation factor G	K02355	ENOG4105CEJ	COG0480		J	99.0909	56.1432	43.8568	0.7	1	b3340	2	PA2071(fusA2)	2	BCAL0231	elongation factor G	700	PF00679 EFG_C﻿; PF14492 EFG_II; PF03764 EFG_IV; PF00009 GTP_EFTU; PF03144 GTP_EFTU_D2; IPR020568 Ribosomal_S5_D2-typ_fold	2	2	99.8473
																PA4266(fusA1)		BCAL2739	elongation factor G	703		(a B. multivorans strain - 1 copy)	(Two strains with 3 copies and 5 with one copy)	(9.2% one copy; 3% three copies)
		Etta	Energy-dependent translational throttle protein EttA	K06020	ENOG4105C5H	COG0488		S	96.1497	6.89655	93.1034	0.97**	1	b4391	1	PA4595	1	BCAL0380	ABC transporter ATP-binding subunit	555	PF00005 ABC_tran﻿; PF12848 ABC_tran_Xtn; IPR022374 EttA	1	1	99.8473
		SelB	selenocysteine-specific elongation factor	K03833	ENOG4105EM7	COG3276		J	60.7308	70.0029	29.9971	0.92	1	b3590	1	PA4807	1	BCAM1023	putative selenocysteine-specific elongation factor	641	PF00009 GTP_EFTU; PF03144 GTP_EFTU_D2; PF09106 SelB-wing_2; PF09107 SelB-wing_3﻿	1	1 (two strains with 2 copies)	99.2366
	Release factors	ArfA	alternative ribosome-rescue factor	K09890	ENOG4105VCN	COG3036		S	6.66667	99.4652	0.534759	0.94	1	b4550	1	PA3990	0	--	--	--	--	0	0	0
		HemK	release factor glutamine methyltransferase	K02493	ENOG4105EQY	COG2890		J	98.877	36.344	63.656	1.18	1	b1212	1	PA4664	1	BCAL0373	protein methyltransferase HemK	280	PF05175 MTS; PF17827 PrmC_N	1	1	99.6947
Ribonucleases and Accessory Factors	RNA degradosome1 and rRNA processing*	Rne1*	ribonuclease E	K08300	ENOG4107QQB	COG1530	(p)	J	76.0606	62.2451	37.7549	1.04	1	b1084	1	PA2976	2	BCAL0982	Rne2; putative ribonuclease E	1054	PF10150 RNase_E_G; PF00575 S1﻿	1*	1	98.3206
																		BCAL2888	Rne1; ribonuclease E1	1054
		Rng1*	ribonuclease G	K08301	ENOG4105C03	COG1530	(p)	J	76.06	62.25	37.75	1.04	1	b3247	1	PA4477	1	BCAL2395	CafA; ribonuclease G	489	PF10150 RNase_E_G﻿; IPR022967 S1_dom	1	1	99.8473
		Rnc1*	ribonuclease III	K03685	ENOG4108ZBM	COG0571		K	96.3458	97.9278	2.07216	1.07	1	b2567	1	PA0770	2	BCAL1005	Rnc2; ribonuclease III 2	409	PF00035 dsrm; PF14622 Ribonucleas_3_3	1*	1	99.542
																		BCAL2865	Rnc1; ribonuclease III 1	409
		Rnr1	ribonuclease R	K12573	ENOG4105C40	COG0557	(q)	K	85.2228	78.1217	21.8783	1.18	1	b4179	1	PA4937	1	BCAL1553	putative ribonuclease	824	PF17876 CSD2﻿; PF08206 OB_RNB; PF00773 RNB; PF00575 S1	1	1	99.6947
		Orn1	oligoribonuclease	K13288	ENOG4108RBP	COG1949		A	39.9643	99.554	0.44603	0.84	1	b4162	1	PA4951	1	BCAL2919	oligoribonuclease	206	PF00929 RNase_T	1	1	99.6947
	tRNA 5' Processing Factors	RnpA	ribonuclease P protein component	K03536	ENOG4105NVJ	COG0594		J	87.0766	99.7953	0.204708	1.06	1	b3704	1	PA5569	1	BCAL0424	ribonuclease P protein component	153	PF00825 Ribonuclease_P; IPR020568 Ribosomal_S5_D2-typ_fold	1	1	99.6947
	tRNA 3' Processing Factors	Rnt	ribonuclease T	K03683	ENOG4105DH5	COG0847		L	93.4225	17.4203	82.5797	1.03	1	b1652	1	PA3528	0	--	--	--	--	0	0	0
		Rna	ribonuclease I	K01169	ENOG4105KTS	COG3719		J	16.5419	96.444	3.55603	1.36	1	b0611	0	--	1	--	--	--	PF00445 Ribonuclease_T2	0	0	0
		RNASE	ribonuclease T2	K01166										--		--		BCAM2179	putative ribonuclease	243		1	1	91.7557
		Rnb	exoribonuclease II	K01147	ENOG4108IEC	COG4776	(q)	K					1	b1286	0	--	1	BCAL3414	putative exoribonuclease II	694	PF00773 RNB	1	1	100
		Rnd	ribonuclease D	K03684	ENOG4105ZIE	COG0349		J	48.2353	99.7783	0.221729	1.25	1	b1804	1	PA1294	0	--	--	--	--	0	0	0
		Rph	ribonuclease PH	K00989	ENOG4105ED0	COG0689		J	95.9358	29.9145	70.0855	0.89	1	b3643	1	PA5334	1	BCAL3014	ribonuclease PH	246	PF01138 RNase_PH﻿; PF03725 RNase_PH_C	1	1	99.8473
		RnaSA1	ribonuclease T1	K01167		COG4290		F	26.7201	62.7085	37.2915	0.97	0	--	0	--	1	BCAL3394	putative exported ribonuclease	143	PF00545 Ribonuclease	1	1	100
	Accessory factors	RraB	regulator of ribonuclease activity B	K09893	ENOG4105KQT	COG3076		S	13.0838	86.5123	13.4877	1.07	1	b4255	0	--	0	--	--	--	--	0	0	0
		RapZ	RNase adapter protein RapZ	K06958	ENOG4105C21	COG1660		S	77.5936	66.0005	33.9995	1.06	1	b3205	1	PA4465	1	BCAL0808	P-loop ATPase protein family protein	302	PF03668 ATP_bind_2﻿; IPR005337 RapZ-like	1	1	100
		YhgF	protein Tex	K06959	ENOG4105BZM	COG2183		K	68.2353	99.791	0.208986	0.88	1	b3407	1	PA5201	1	BCAL1870	putative transcription accessory protein (Tex)	774	PF17674 HHH_9; PF00575 S1; PF09371 Tex_N; PF16921 Tex_YqgF	1	1	99.6947
Helicases	RNA degradosome1 rRNA helicases¨	DeaD1¨	ATP-dependent RNA helicase DeaD	K05592	ENOG4105C1J	COG0513	(r)	L	84.8485	41.5546	58.4454	0.95	1	b3162	1	PA2840	0	--	--	--	PF00270 DEAD; PF00271 Helicase_C	0	0	0
							(s)	L	63.5472	36.1571	63.8429	0.88		--		--	1	BCAL2117	putative ATP-dependent RNA helicase	514		1	1	99.3893
		SrmB¨	ATP-dependent RNA helicase SrmB	K05590	ENOG4105C1J	COG0513	(s)	L	63.5472	36.1571	63.8429	0.88	1	b2576	1	PA3466	0	--	--	--	--	0	0	0
		DbpA¨	ATP-independent RNA helicase DbpA	K05591	ENOG4105C1J	COG0513	(r)	L	84.8485	41.5546	58.4454	0.95	1	b1343	1	PA0455	1	BCAM0173	ATP-independent RNA helicase	465	PF03880 DbpA﻿; PF00270 DEAD; PF00271 Helicase_C	1	1	98.3206
		RhlB1	ATP-dependent RNA helicase RhlB	K03732	ENOG4105C1J	COG0513	(r)	L	84.8485	41.5546	58.4454	0.95	1	b3780	1	PA3861	0	--	--	--	--	0	0	0
		RhlE1	ATP-dependent RNA helicase RhlE	K11927	ENOG4105C1J	COG0513	(s)	L	63.5472	36.1571	63.8429	0.88	1	b0797	2	PA0428	3	BCAL0933	putative ATP-dependent RNA helicase 1	477	PF00270 DEAD; PF00271 Helicase_C	2-3	2-3	99.8473
																		BCAM2814	putative ATP-dependent RNA helicase RhlE	484				44.7328
																PA3950		BCAL2412	putative ATP-dependent RNA helicase 2	494				99.542
		HrpA	ATP-dependent helicase HrpA	K03578	ENOG4105CQ7	COG1643		L	38.8948	99.5875	0.412466	0.99	1	b1413	1	PA3297	1	BCAL2230	putative ATP-dependent RNA helicase	1402	PF11898 DUF3418; PF04408 HA2; PF00271 Helicase_C﻿; PF07717 OB_NTP_bind	1	1	96.6412
		HrpB	ATP-dependent RNA helicase HrpB	K03579	ENOG4105CQ7	COG1643		L	37.6114	95.1185	4.88152	1.17	1	b0148	1	PA3961	0	--	--	--	--	0	0	0
RNA Chaperones, Regulators, etc		AccD	acetyl-CoA carboxylase carboxyl transferase subunit beta	K01963	ENOG4108IDZ	COG0777		I	77.4153	96.5001	3.49988	0.89	1	b2316	1	PA3112	1	BCAM0994	acetyl-coenzyme A carboxylase carboxyl transferase subunit beta	290	PF01039 Carboxyl_trans; PF17848 zf-ACC﻿	1	1	99.8473
		AcnA	aconitate hydratase	K01681	ENOG4107QM5	COG1048		C	76.6845	76.941	23.059	0.83	1	b1276	1	PA1562	1	BCAM0961	aconitate hydratase (CitB)	905	PF00330 Aconitase; PF00694 Aconitase_C	1 (16 B. ubonensis strains - 2 copies)	1	97.7099
		AcnB	aconitate hydratase B / 2-methylisocitrate dehydratase	K01682	ENOG4107QIJ	COG1049		C	27.4332	96.8161	3.18389	0.76	1	b0118	1	PA1787	1	BCAM1833	aconitate hydratase	861	PF00330 Aconitase; PF06434 Aconitase_2_N; PF11791 Aconitase_B_N	1	1	48.2443
		CspB	cold shock-like protein CspB	K03704	ENOG4105VEQ	COG1278	(n)	K	85.1693	18.6061	81.3939	0.71	1	b1557
		CspD	cold shock protein	K03704	ENOG4105VEQ	COG1278	(n)	K	85.1693	18.6061	81.3939	0.71	1	b0880	1		5	BCAL0368	cold shock like-protein CspD	67	PF00313 CSD	4-6	3-8	99.542
																		BCAL2732	cold shock like-protein	67				99.6947
																		BCAL3006	cold shock like-protein	67				96.1832
																		BCAM1619	putative DNA-binding cold shock protein	67				98.9313
																		BCAM1810	putative cold shock protein	67
		CsrA	carbon storage regulator	K03563		COG1551		T	34.6881	87.5128	12.4872	0.77	1	b2696	1	PA0905	0	--	--	--	--	0	0 (a B. pseudomallei strain - one copy)	0.152672
		Hfq1	RNA-binding protein Hfq	K03666	ENOG4105KW8	COG1923		T	48.4135	96.7231	3.27688	0.73	1	b4172	1	PA4944	2	BCAL1879	Hfq protein	79	PF17209 Hfq; IPR010920 LSM_dom_sf	2	2 (few strains anotated with 3 copies)	99.542
																		BCAL1538	Hfq2 protein	188				99.542
		ProQ	ProP effector	K03607	ENOG41073DY	COG3109		T	9.46524	97.7401	2.25989	1.09	1	b1831	1	PA2582	1	BCAS0010	putative activator of osmoprotectant transporter	223	PF04352 ProQ; IPR016103 ProQ/FinO	1	1 (a B. glumae and a B.plantarii strains - 2 copies)	93.2824
		SmpB	SsrA-binding protein	K03664	ENOG4108UH4	COG0691		O	99.0731	99.3703	0.629723	0.9	1	b2620	1	PA4768	1	BCAL2071	SsrA-binding protein	148	PF01668 SmpB	1	1	99.8473
		StpA	DNA-binding protein StepA	K11685	ENOG4108X73	COG2916		S	18.65	61.66	38.34	1.11	1	b2669	0	--	0	--	--	--	--	0	0	0
		ThyA	thymidylate synthase	K00560	ENOG4105C0V	COG0207		F	71.8717	96.627	3.37302	0.79	1	b2827	1	PA0342	1	BCAL2912	putative thymidylate synthase	323	PF00303 Thymidylat_synt	1	1	99.542
		YciO	Uncharacterized protein YciO	--	ENOG4107RTD	COG0009	(j)	J	95.3832	58.1947	41.8053	1.09	1	b1267	1	PA3199	1	BCAL2171	conserved hypothetical protein	210	PF01300 Sua5_yciO_yrdC﻿; IPR006070 YrdC-like_dom	1	1	99.8473
Other proteins	RNA degradation	PcnB	poly(A) polymerase	K00970	ENOG4105DJ0	COG0617		J	96.9875	48.1713	51.8287	1.15	1	b0143	1	PA4727	1	BCAL3264	putative polynucleotide adenylyltransferase	516	PF01743 PolyA_pol; PF12626 PolyA_pol_arg_C; PF12627 PolyA_pol_RNAbd	1	1	100
		Pnp	polyribonucleotide nucleotidyltransferase	K00962	ENOG4105C62	COG1185		J	92.8342	99.8272	0.172811	0.89	1	b3164	1	PA4740	1	BCAL2348	polyribonucleotide nucleotidyltransferase	713	PF00013 KH_1; PF03726 PNPase; PF01138 RNase_PH; PF03725 RNase_PH_C	1	1	99.8473
	Toxins	ChpA/ MazF	Endoribonuclease toxin MazF	K07171	ENOG4105MZG	COG2337	(t)	T	40.1426	65.5417	34.4583	0.85	1	b2782	0	--	1	BCAL3209	conserved hypothetical protein	107	PF02452 PemK_toxin	1 (B. cepacia and B. cenocepacia)	1 (2 strains)	2.29008
		ChpB	Endoribonuclease toxin ChpB	K18841	ENOG4105MZG	COG2337	(t)	T	40.1426	65.5417	34.4583	0.85	1	b4225	0	--	0	--	--	--	--	0	0	0
		HicA	Probable mRNA interferase toxin HicA	K07339	ENOG41063XI; ENOG4112C6R			L	26.1854	66.3036	33.6964	0.88	1	b4532	0	--	0	--	--	--	--	0	0 (2 strains with one copy)	0.305344
		HigB	mRNA interferase toxin HigB	K19166	ENOG4105R48	COG4680		S	14.0642	72.7503	27.2497	1.05**	1	b3083	0	--	0	--	--	--	--	0-1	0-1	2.44275
		RelE	mRNA interferase toxin RelE/StbE	K06218	ENOG4105K4U	COG2026	(u)	D, J	37.1301	56.9371	43.0629	0.85	1	b1563	0	--	0	--	--	--	--	1	1	19.084
		SymE	Toxic protein SymE	K19048	ENOG4105FU6; ENOG4111QQF			J	4.082	52.8384	47.1616	1.22	1	b4347	0	--	1	BCAM0217	SymE_toxin domain-containing protein	113	PF08845 SymE_toxin	1	1 (2 strains with 2 copies)	12.8244
		YafO	mRNA interferase toxin YafO	K19160	ENOG41065DM; ENOG410XTZP			J, T	0.445633	88	12	1.19	1	b0233	0	--	0	--	--	--	--	0	0	0
		YafQ	mRNA interferase toxin YafQ	K19157	ENOG4105VXN	COG3041		S	30.5704	62.5073	37.4927	0.89	1	b0225	0	--	0	--	--	--	--	0	0	1.0687
		YoeB	toxin YoeB	K19158	ENOG4105KRQ	COG4115	(u)	S	37.1301	56.9371	43.0629	0.85	1	b4539	0	--	0	--	--	--	--	1	1	12.6718
		HypF	hydrogenase maturation protein HypF	K04656	ENOG4105C8H	COG0068		O	24.7237	96.2509	3.7491	1.15	1	b2712	0	--	0	--	--	--	--	0-1	0-1	1.37405
		ProB	Glutamate 5-kinase	K00931	ENOG4105CGT	COG0263		E	81.4082	95.0077	4.99234	1.08	1	b0242	1	PA4565	1	BCAL3439	glutamate 5-kinase	372	PF00696 AA_kinase; PF01472 PUA﻿	1	1	99.8473
		YejK	Nucleoid-associated protein YejK	K06899	ENOG4106V8H	COG3081		S	16.738	93.2907	6.70927	1.26	1	b2186	1	PA3849	0	--	--	--	--	0	1	0.458015
		(*) RBPs identified with the same OrthoDB reference have the same vowel code. B. cenocepacia J2315 paralogs in the perfect duplicated region of chromosome 1 are colored red.
		(**) The strains used for these analyses are listed on Table S1.1
		B. cenocepacia J2315 paralogs in the perfect duplicated region of chromosome 1 are colored red.

## Sheet: Table S1.1. - Strains Table S1
Table S1.1 - List of selected Bcc (bold) and non Bcc strains whose genome was used to find orthologs genes of the RBPs identified on Table S1.
Species	Strains
Burkholderia ambifaria	AMMD
	MC40-6
	RZ2MS16
Burkholderia anthina	AZ-4-2-30-S1-D7
	MSMB0849
	MSMB0848
	MSMB1497
	MSMB1496
	MSMB1506WGS
	MSMB649WGS
	AZ-4-2-10-S1-D7
Burkholderia cenocepacia	AU 1054
	HI2424
	MC0-3
	J2315
	K56-2Valvano
	869T2
	DDS 22E-1
	DWS 37E-2
	H111
	K56-2
	ST32 isolate 1232
	FL-6-2-30-S1-D2
	MSMB364WGS
Burkholderia cepacia	GG4
	Bu72
	RB-39
	DDS 7H-2
	DWS 37UF10B-2
	DWS 16B-4
	LMG 16656
	JBK9
	ATCC 25416
	RF3-non_BP5
	INT1-BP232
	INT1-BP233
	FL-2-3-10-S1-D0
	FL-6-3-10-S1-D0
	MSMB0859
	MSMB1224
	MSMB1129
	MSMB1820
	MSMB1830
	MSMB1906
	MSMB1831WGS
	MSMB1829WGS
	MSMB1824WGS
	MSMB2027WGS
	MSMB1055WGS
	MSMB1213WGS
	MSMB1339WGS
	MSMB1384WGS
	MSMB1061WGS
	MSMB1383WGS
	MSMB1256WGS
	MSMB1330WGS
	MSMB1333WGS
	MSMB1332WGS
	MSMB1334WGS
	MSMB1337WGS
	MSMB1338WGS
	MSMB1486WGS
	MSMB1063WGS
	MSMB1513WGS
	MSMB1510WGS
	MSMB1329WGS
	MSMB1331WGS
	MSMB1819WGS
	MSMB2095WGS
	MSMB2099WGS
	MSMB1224WGS
	MSMB2210WGS
	MSMB2211WGS
	MSMB593WGS
	MSMB2164WGS
	MSMB2165WGS
	MSMB2177WGS
	MSMB648WGS
	MSMB1228WGS
	MSMB839WGS
	MSMB1533WGS
Burkholderia contaminans	FFH2055
	LMG 23361 - Assembly GCF_000987075.1
	MS14
Burkholderia diffusa	RF8-non_BP2
	INT4-BP16
	MSMB866
	MSMB0010
	MSMB1060
	MSMB1544
	MSMB377WGS
	MSMB378WGS
	MSMB376WGS
	MSMB375WGS
	MSMB583WGS
Burkholderia dolosa	PC543
	AU0158 (complete genome)
Burkholderia gladioli	BSR3
	ATCC 10248
	MSMB1756
Burkholderia glumae	BGR1
	PG1
	LMG 2196 = ATCC 33617
Burkholderia lata	383
Burkholderia latens	RF32-BP12
Burkholderia mallei	ATCC 23344
	NCTC 10229
	NCTC 10247
	SAVP1
	FMH 23344
	6
	23344
	BMQ
	2000031063
	gladioli
	China5
	092700E
	2002734299
	11
	India86-567-2
	2002734306
	KC_1092
	2002721276
	Turkey8 - Assembly GCF_001279165.1
Burkholderia multivorans	ATCC 17616 - Assembly GCF_000018505.1
	CGD1
	CGD2
	CGD2M
	DWS 42B-1
	D2214
	D2095
	DDS 15A-1
	ATCC BAA-247
	MSMB1794WGS
	MSMB2008WGS
	MSMB2021WGS
	HI3534
	MSMB1128WGS
	MSMB1272WGS
	MSMB1535WGS
	MSMB1916WGS
	MSMB1641WGS
	MSMB576WGS
	MSMB612WGS
	MSMB575WGS
Burkholderia oklahomensis	EO147 alt assembly ASM75598v1
	C6786 - Assembly GCF_000959365.1
Paraburkholderia phymatum	STM815
Burkholderia plantarii	ATCC 43733
Burkholderia pseudomallei	K96243 - Assembly GCF_000011545.1
	668
	1106b
	1710a
	1026b - Assembly GCF_000260515.1
	BPC006
	305
	576
	Pakistan 9
	MSHR1043
	NCTC 13392
	MSHR305
	MSHR338
	MSHR6137
	NCTC 13178 - Assembly GCF_000511895.1
	NAU20B-16
	MSHR511
	MSHR146
	MSHR520
	BDP
	BSR
	HBPUB10303a alt assembly ASM75590v1
	HBPUB10134a alt assembly ASM75592v1
	MSHR5858 alt assembly ASM75594v1
	MSHR5848 alt assembly ASM75596v1
	MSHR5855 alt assembly ASM75606v1
	BGR
	MSHR346 alt assembly ASM75610v1
	Mahidol-1106a
	1106a alt assembly ASM75614v1
	MSHR1655
	576 alt assembly ASM75618v1
	BDD
	BEJ
	Pasteur 52237
	BDI
	BDT
	BFD
	BGH
	BGQ
	BGS
	PFGE_B T6
	NAU35A-3
	MSHR62
	MSHR2243
	MSHR1153
	B03
	MSHR3965
	TSV 48
	K42
	A79A
	MSHR7527
	MSHR543
	MSHR983
	MSHR4304
	MSHR465J
	MSHR4372
	TSV 43
	MSHR4377
	MSHR4300
	MSHR4503
	MSHR4032
	MSHR4462
	MSHR3951
	MSHR4003
	ABCPW 91
	MSHR4308
	MSHR4299
	MSHR3964
	TSV 31
	ABCPW 30
	BDU 2
	MSHR4012
	MSHR4375
	MSHR3960
	TSV 25
	MSHR4303
	MSHR4000
	MSHR303
	MSHR3458
	MSHR2990
	MSHR1357
	MSHR733
	MSHR3016
	MSHR1000
	MSHR2451
	MSHR332
	MSHR640
	MSHR449
	MSHR3335
	MSHR1029
	QCMRI_BP13
	QCMRI_BP18
	QCMRI_BP32
	C1 - Assembly GCF_000953095.1
	vgh07 isolate human
	406e
	MSHR840
	MSHR491
	MSHR2543
	7894
	MSHR668
	PB08298010
	MSHR5107
	MSHR1328
	EY6
	ATCC 23343
	HA
	147
	MSHR0169
	C32
	C36
	C58
	C30
	4044-138
	C54
	C52
	D1 9033-5008
	E25
	10./96
	C31
	C50
	C17
	15-40
	C3
	C44
	488
	12-40
	DR08726/01
	C51
	C68
	DR13450/01
	C28
	K1127 7244-293
	P166/04
	C48
	P171/04
	56
	DB61901/00
	15/96
	P165/04
	4033-10
	C69
	P164/04
	C22
	G. Shepherd
	C70
	EB 6103/04
	P170/04
	C66
	EY2
	107
	C13
	EY10
	SW9
	C15
	C21
	17
	D7 3230-3018
	4086-21
	C16
	C42
	561
	P163/04
	C62
	DB19897/02
	C26
	C53
	C10
	P169/04
	C2
	P6
	8
	C25
	EY1
	EY3
	4094-225
	457/96
	ATCC 15682
	vgh16R
	vgh16W
	982
	Bp1651
	EY8
	4094-0081
	115
	4
	6
	JAM
	20
	AH4
	59
	612
	AH3
	11
	EB5661
	KAS
	54
	EM1157
	48
	27/96
	4090-0390
	33
	10
	C37
	C61
	C6
	C4
	C9
	C7
	C8
	C12
	C46
	C45
	C43
	C47
	C27
	C24
	C23
	C64
	C63
	C65
	C67
	C14
	C18
	C19
	C49
	C57
	C59
	C60
	C41
	C56
	C39
	C40
	C38
	C35
	C33
	C34
	C55
	2746b
	DM15342/00
	EY4
	EY5
	EM2107
	4009-19
	DB30729/00
	77/96
	497/96
	EM10266/01
	17/96
	EY7
	D10 7310-3154
	I6 4043-3096
	Soil
	D6 8346-3058
	109/96
	78/96
	79/96
	15-10
	708a
	BRI
	E8
	EY9
	SW1
	TRF661
	P157/04
	35
	E0387
	AH1
	RF43Bp22
Burkholderia pseudomultivorans	MSMB0607
	MSMB368WGS
	MSMB574WGS
	MSMB2199WGS
	MSMB725WGS
Burkholderia pyrrocinia	Lyc2
	DSM 10685
Burkholderia seminalis	FL-5-5-10-S1-D0
Burkholderia sp.	CCGE1002 CCGE1002
	CCGE1003 CCGE1003
	YI23 YI23
	91209120
	ABCPW 1 ABCPW 1
	BGJ BGJ
	BGK BGK
	Ch1-1 Ch1-1
	JPY347 JPY347
	JPY366 JPY366
	K24 K24
	KJ006 KJ006
	MR1 MR1
	MSHR3999 MSHR3999
	MSHR4009 MSHR4009
	MSHR4018 MSHR4018
	MSHR44 MSHR44
	SJ98 SJ98
	TSV202 TSV202
	URHA0054 URHA0054
	WP42 WP42
	WSM2230 WSM2230
	WSM2232 WSM2232
	WSM4176 WSM4176
	2.00272e+19
	BDU18 BDU18
	BDU19 BDU19
	Bp5365 isolate MSMB0043
	HB1 HB1
	Leaf177 Leaf177
	MSMB0856 MSMB0856
	MSMB1072 MSMB1072
	MSMB1459WGS MSMB1459WGS
	MSMB1588 MSMB1588
	MSMB1826 MSMB1826
	MSMB1835 MSMB1835
	MSMB2157WGS MSMB2157WGS
	NRF60-BP8 NRF60-BP8
	RF2-non_BP3
	RF4-BP95 RF4-BP95
	RF7-non_BP4
	RPE67 RPE67
	TSV85 TSV85
Burkholderia stagnalis	MSMB1136
	MSMB1638WGS
	MSMB1604WGS
	MSMB2051
	MSMB2052
	MSMB2053
	MSMB1147
	MSMB1543
	MSMB1135
	MSMB1967
	MSMB1968
	MSMB1570WGS
	MSMB1477WGS
	MSMB1470WGS
	MSMB1487WGS
	MSMB1943WGS
	MSMB1960WGS
	MSMB1956WGS
	MSMB2168WGS
	MSMB2170WGS
	MSMB653WGS
	MSMB654WGS
	MSMB656WGS
	MSMB2171WGS
	MSMB739WGS
	MSMB754WGS
	MSMB780WGS
	MSMB800WGS
	MSMB802WGS
	MSMB809WGS
	MSMB826WGS
	MSMB835WGS
	MSMB847WGS
	MSMB837WGS
Burkholderia territorii	RF23-BP82
	RF7-non_BP5
	RF23-BP69
	MSMB0579
	MSMB1821
	MSMB1836
	MSMB1837
	MSMB1838
	MSMB1839WGS
	MSMB1914WGS
	MSMB1842
	MSMB1499
	MSMB1919WGS
	MSMB1840WGS
	MSMB1913WGS
	MSMB1915WGS
	MSMB1918WGS
	MSMB1843WGS
	MSMB1917WGS
	MSMB599WGS
	MSMB594WGS
	MSMB2156WGS
	MSMB2206WGS
	MSMB2202WGS
	MSMB2204WGS
	MSMB793WGS
Burkholderia thailandensis	E264
	ATCC 700388
	MSMB121
	H0587
	2002721723
	E444
	USAMRU Malaysia #20
	MSMB59 - Assembly GCF_000764595.1
	E254
	2003015869 - Assembly GCF_000808035.2
	Phuket 4W-1
	2002721643 - Assembly GCF_000959425.1
	34
	2002721621
	Malaysia_#20
Burkholderia ubonensis	MSMB22
	RF32-BP3
	RF32-BP4
	RF23-BP17
	RF23-BP19
	RF23-BP58
	RF23-BP93
	RF23-BP90
	RF23-BP81
	RF32-BP11
	MSMB1138
	MSMB1193
	MSMB1182
	MSMB0011
	MSMB2044
	MSMB2045
	MSMB2037
	MSMB1194
	MSMB1185
	MSMB1812WGS
	MSMB1806WGS
	MSMB1607WGS
	MSMB1802WGS
	MSMB1605WGS
	MSMB2054
	MSMB2060
	MSMB2061
	MSMB1758
	MSMB1592WGS
	MSMB2007WGS
	MSMB1603WGS
	MSMB1810WGS
	MSMB2009WGS
	MSMB2011WGS
	MSMB2024WGS
	MSMB1064WGS
	MSMB1059WGS
	MSMB1065WGS
	MSMB1066WGS
	MSMB1067WGS
	MSMB1145WGS
	MSMB1215WGS
	MSMB1218WGS
	MSMB1225WGS
	MSMB1472WGS
	MSMB1058WGS
	MSMB1080WGS
	MSMB1346WGS
	MSMB1273WGS
	MSMB1520WGS
	MSMB1507WGS
	MSMB2107WGS
	MSMB2108WGS
	MSMB2125WGS
	MSMB609WGS
	MSMB2123WGS
	MSMB2193WGS
	MSMB2185WGS
	MSMB2186WGS
	MSMB2166WGS
	MSMB691WGS
	MSMB705WGS
	MSMB2207WGS
	MSMB2151WGS
	MSMB761WGS
	MSMB792WGS
	MSMB803WGS
	MSMB842WGS
	MSMB742WGS
	MSMB794WGS
	MSMB1509WGS
	MSMB1635WGS
	MSMB788WGS
	MSMB2028WGS
	MSMB1157
Burkholderia vietnamiensis	G4
	LMG 10929
	AZ-3-1-30-S1-D7
	FL-2-3-10-S3-D0
	FL-2-2-30-S1-D0
	FL-2-5-10-S1-D0
	FL-2-5-30-S1-D0
	FL-5-1-10-S1-D0
	FL-5-2-10-S1-D0 - Assembly GCF_001524025.1
	FL-5-2-10-S2-D0
	FL-7-2-10-S2-D0
	FL-7-3-30-S2-D0
	FL-7-4-10-S1-D0
	FL-7-4-30-S2-D0
	FL-7-4-30-S3-D0
	FL-7-5-30-S2-D0
	FL-2-4-30-S1-D0
	FL-2-3-10-S1-D7
	FL-2-1-10-S1-D0
	BAA-248
	AU25340
	HI2221
	HI3908
Paraburkholderia xenovorans	LB400

## Sheet: Table S2 - Hfq-like proteins
Table S2 - Hfq and Hfq2 homologues identified and selected in the genome sequences of 24 Burkholderia and 2 Paraburkholderia species. Bcc strains are highlighted in bold.
Abbreviated name	Species	Strains	Locus Tag	RefSeq Accession	Protein sequence	Nucleotide sequence
Bamb1	Burkholderia ambifaria	AMMD	BAMB_RS08790	WP_006754897.1	MSNKGQLLQDPFLNALRKEHVPVSIYLVNGIKLQGNIESFDQYVVLLRNTVTQMVYKHAISTVVPARPVNFHPDAEATTS	ATGAGCAACAAAGGGCAATTGTTACAAGACCCGTTTTTGAACGCACTGCGCAAAGAGCACGTTCCCGTTTCGATCTATCTCGTCAACGGCATCAAGCTCC AAGGGAACATCGAATCGTTCGACCAGTACGTCGTGTTGCTCCGTAATACGGTGACCCAGATGGTCTACAAGCACGCCATCTCGACGGTCGTGCCGGCGCG CCCGGTGAATTTCCACCCGGACGCGGAAGCGACCACGTCCTAA
Bamb2			BAMB_RS07150	WP_011656716.1	MANPAESHPQNDFINSARKERKRVEIYLVNGIRLTGCIESFDQYLVMLRTPVGLQGIYKRAISTIQLDTGGSRPGGGGPRGPRTGGRPGGREGGGHSPYGSHGGSRESRGDGGYGSREPREGYGSREPREGYGSREPREGYGAPREGYSAPREPREGYSAPRDTGDASGSTSPSDTRGGNGPVIVTRRRRIVPDGQ	ATGGCCAATCCCGCAGAATCCCATCCGCAAAACGACTTCATCAATTCGGCGCGCAAGGAACGTAAGCGTGTTGAAATCTATCTCGTCAACGGCATTCGTC TGACGGGGTGTATCGAGTCGTTCGACCAGTACCTGGTGATGCTGCGCACCCCCGTGGGTCTGCAAGGCATCTACAAGCGTGCGATTTCCACGATCCAGCT CGATACGGGCGGCTCGCGCCCGGGCGGCGGCGGCCCCCGCGGCCCGCGCACCGGCGGTCGGCCGGGCGGCCGCGAAGGCGGCGGTCACAGCCCGTACGGC TCGCACGGCGGCTCCCGCGAATCCCGCGGCGACGGCGGCTACGGCTCGCGCGAGCCGCGTGAAGGCTACGGCTCCCGTGAACCGCGCGAAGGCTAT…
Bant1	Burkholderia anthina	MSMB0848	WS84_RS02535	WP_006399927.1	MSNKGQLLQDPFLNALRKEHVPVSIYLVNGIKLQGNIESFDQYVVLLRNTVTQMVYKHAISTVVPARPVNFHPDAEASS	ATGAGCAACAAAGGGCAATTGTTACAAGACCCGTTTTTGAACGCACTGCGCAAAGAGCACGTTCCCGTTTCGATCTACCTCGTCAACGGCATCAAGCTTC AAGGGAACATTGAATCGTTCGACCAGTACGTCGTGTTGCTCCGTAATACGGTGACCCAGATGGTTTACAAGCACGCCATCTCGACGGTCGTGCCGGCGCG CCCGGTGAATTTCCACCCGGACGCGGAAGCCTCGTCCTAA
Bant2			WS84_RS08130	WP_012492570.1	MANPAESHPQNDFINSARKERKRVEIYLVNGIRLTGCIESFDQYLVMLRTPVGLQGIYKRAISTIQLDTGGSRPGGGPRGPRTGGRPGGREGGGHSPYGSHGGPRESRGDGGYGSREPREGYGSREPREGYGSREPREGYGAPREPRESYGAPRDTGDASGNAAPSDSRGGNGPVIVTRRRRIVPDGQ	ATGGCCAATCCCGCAGAATCCCATCCGCAAAACGACTTCATCAATTCGGCGCGCAAGGAACGTAAGCGTGTTGAAATCTATCTCGTCAACGGCATTCGTC TGACGGGGTGTATCGAGTCGTTCGACCAGTATCTGGTGATGCTGCGCACCCCCGTGGGTCTGCAAGGCATCTACAAGCGTGCGATTTCCACGATCCAGCT CGACACGGGCGGCTCGCGCCCGGGCGGCGGCCCCCGCGGCCCGCGCACCGGTGGTCGCCCCGGCGGCCGTGAAGGCGGCGGTCACAGCCCGTACGGCTCG CACGGCGGCCCGCGCGAATCGCGCGGCGACGGCGGCTACGGCTCCCGCGAGCCGCGTGAAGGCTACGGTTCGCGCGAACCGCGCGAGGGTTACGGC…
Bcen1	Burkholderia cenocepacia	J2315	BCAL1879	WP_006399927.1	MSNKGQLLQDPFLNALRKEHVPVSIYLVNGIKLQGNIESFDQYVVLLRNTVTQMVYKHAISTVVPARPVNFHPDAEASS	ATGAGCAACAAAGGGCAATTGTTACAAGACCCGTTTTTGAACGCACTGCGCAAAGAGCACGTTCCCGTTTCGATTTACCTCGTCAACGGCATCAAGCTTC AAGGGAACATTGAATCGTTCGACCAGTACGTCGTGTTGCTCCGTAATACGGTGACCCAGATGGTTTACAAGCACGCCATCTCGACGGTCGTGCCGGCGCG CCCGGTGAATTTCCACCCGGACGCGGAAGCCTCGTCCTAA
Bcen2			BCAL1538	WP_012492570.1	MANPAESHPQNDFINSARKERKRVEIYLVNGIRLTGCIESFDQYLVMLRTPVGLQGIYKRAISTIQLDTGGSRPGGGPRGPRTGGRPGGREGGGHSPYGSHGGPRESRGDGGYGSREPREGYGSREPREGYGSREPREGYGAPREPRESYGAPRDTGDASGNAAPSDSRGGNGPVIVTRRRRIVPDGQ	ATGGCCAATCCCGCAGAATCCCATCCGCAAAACGACTTCATCAATTCGGCGCGCAAGGAACGTAAGCGTGTTGAAATCTATCTCGTCAACGGCATTCGTC TGACGGGGTGTATCGAGTCGTTCGACCAGTATCTGGTGATGCTGCGCACCCCCGTGGGTCTGCAAGGCATCTACAAGCGTGCGATTTCCACGATCCAGCT CGACACGGGCGGTTCGCGCCCGGGCGGCGGCCCCCGCGGCCCGCGCACCGGCGGTCGCCCCGGCGGCCGTGAAGGCGGCGGCCACAGCCCGTACGGCTCG CACGGCGGTCCGCGCGAATCGCGCGGCGACGGCGGCTACGGCTCCCGCGAGCCGCGTGAAGGCTACGGTTCACGCGAACCGCGCGAGGGCTACGGC…
Bcep1	Burkholderia cepacia	ATCC 25416	BURCEP_RS0104145	WP_006399927.1	MSNKGQLLQDPFLNALRKEHVPVSIYLVNGIKLQGNIESFDQYVVLLRNTVTQMVYKHAISTVVPARPVNFHPDAEASS	ATGAGCAACAAAGGGCAATTGTTACAAGACCCGTTTTTGAACGCACTGCGCAAAGAGCACGTTCCCGTTTCGATCTACCTCGTCAATGGCATCAAGCTTC AAGGGAACATTGAATCGTTCGACCAGTACGTCGTGTTGCTCCGTAATACGGTGACCCAGATGGTGTACAAGCACGCCATCTCGACGGTCGTGCCGGCGCG CCCGGTGAATTTCCACCCGGACGCGGAAGCCTCGTCCTAA
Bcep2			BURCEP_RS0106755	WP_027787659.1	MANPAESHPQNDFINSARKERKRVEIYLVNGIRLTGCIESFDQYLVMLRTPVGLQGIYKRAISTIQLDTGGSRPGGSGGPRGPRTGGRPGGREGGGHSPYGSHGGPRESRGDGGGYGSREPREGYGSREPREGYGSREPREGYGAPREPREPRESYGAPRDAGDASGNASPSDSRGGNGPVIVTRRRRIVPDGQ	ATGGCCAATCCCGCAGAATCCCATCCGCAAAACGACTTCATCAATTCGGCGCGCAAGGAACGTAAGCGTGTTGAAATCTATCTCGTCAACGGCATTCGTC TGACGGGGTGTATCGAGTCGTTCGACCAGTACCTGGTGATGCTGCGCACCCCCGTGGGTCTGCAAGGCATCTACAAGCGCGCGATTTCCACGATCCAGCT CGACACGGGCGGCTCGCGCCCGGGCGGCAGCGGCGGCCCCCGCGGGCCGCGCACCGGCGGGCGCCCGGGCGGCCGTGAAGGCGGCGGTCACAGCCCGTAC GGCTCGCACGGCGGCCCGCGTGAATCGCGCGGCGACGGCGGCGGCTACGGCTCCCGCGAACCGCGTGAAGGCTATGGCTCGCGCGAACCGCGCGAG…
Bcont1	Burkholderia contaminans	LMG 23361	WR31_RS00765	WP_006399927.1	MSNKGQLLQDPFLNALRKEHVPVSIYLVNGIKLQGNIESFDQYVVLLRNTVTQMVYKHAISTVVPARPVNFHPDAEASS	ATGAGCAACAAAGGGCAATTGTTACAAGACCCGTTTTTGAACGCACTGCGCAAAGAGCACGTTCCCGTTTCGATCTACCTCGTCAATGGCATCAAGCTTC AAGGGAACATTGAATCGTTCGACCAGTACGTCGTGTTGCTCCGTAATACGGTGACCCAGATGGTGTACAAGCACGCCATCTCGACGGTCGTGCCGGCGCG CCCGGTGAATTTCCACCCGGACGCGGAAGCCTCGTCCTAA
Bcont2			WR31_RS21760	WP_039358922.1	MANPAESHPQNDFINSARKERKRVEIYLVNGIRLTGCIESFDQYLVMLRTPVGLQGIYKRAISTIQLDTGGSRPGGSGPRGPRTGGRPGGREGGGHSPYGSHGGPRESRGDGGYGSREPREGYGSREPREGYGAPREPREPRESYGAPRDTGDAPGNASSPSDSRGGNGPVIVTRRRRIVPDGQ	ATGGCCAATCCCGCAGAATCCCATCCGCAAAACGACTTCATCAATTCGGCGCGCAAGGAACGTAAGCGCGTTGAAATCTATCTCGTCAACGGCATTCGTC TGACGGGGTGCATCGAGTCGTTCGACCAGTACCTGGTGATGCTGCGCACCCCCGTGGGTCTGCAAGGCATCTACAAGCGCGCGATTTCCACGATCCAGCT CGACACGGGCGGCTCGCGCCCGGGCGGCAGCGGCCCCCGCGGGCCGCGCACCGGCGGGCGCCCCGGCGGCCGTGAAGGCGGTGGTCACAGCCCGTACGGC TCGCACGGCGGCCCGCGTGAATCGCGCGGCGACGGCGGCTACGGCTCCCGCGAACCGCGTGAAGGTTACGGCTCGCGCGAGCCGCGCGAAGGCTAC…
Bdif1	Burkholderia diffusa	INT4-BP16	WI69_RS28815	WP_006399927.1	MSNKGQLLQDPFLNALRKEHVPVSIYLVNGIKLQGNIESFDQYVVLLRNTVTQMVYKHAISTVVPARPVNFHPDAEASS	ATGAGCAACAAAGGGCAATTGTTACAAGACCCGTTTTTGAACGCACTGCGCAAAGAGCACGTTCCCGTTTCGATCTATCTCGTCAACGGCATCAAGCTGC AAGGGAACATTGAATCGTTCGACCAGTACGTCGTGTTGCTCCGTAATACGGTGACCCAGATGGTTTACAAGCACGCCATCTCGACGGTCGTGCCGGCGCG CCCGGTGAATTTCCACCCGGACGCGGAAGCCTCGTCCTAA
Bdif2			WI69_RS09360	WP_059467616.1	MANPAESHPQNDFINSARKERKRVEIYLVNGIRLTGCIESFDQYLVMLRTPVGLQGIYKRAISTIQLDTGGSRPGGGPRGPRTGGRPGGREGGGHSPYGSHGGAREARGDGGGYGSREPREGYGSREPREGYGSREPREGYGAPREPREGYGAPRESYGAPRDAGDASGNTSPSDTRGGNGPVIVTRRRRIVPDGQ	ATGGCCAATCCCGCAGAATCCCATCCGCAAAACGACTTCATCAATTCGGCGCGCAAGGAACGTAAGCGTGTTGAAATCTATCTCGTCAACGGCATTCGTC TGACGGGGTGTATCGAGTCGTTCGACCAGTACCTGGTGATGCTGCGCACCCCCGTGGGTCTGCAAGGCATCTACAAGCGTGCGATTTCCACGATCCAGCT CGACACCGGCGGTTCGCGCCCGGGCGGCGGCCCCCGCGGGCCGCGTACCGGCGGCCGGCCGGGCGGCCGCGAAGGCGGCGGCCACAGCCCGTACGGCTCG CACGGCGGCGCCCGCGAAGCGCGCGGCGACGGCGGCGGCTACGGCTCGCGCGAACCGCGTGAAGGTTACGGTTCGCGTGAACCGCGCGAAGGCTAT…
Bdol1	Burkholderia dolosa	AU0158	AK34_RS19565	WP_006399927.1	MSNKGQLLQDPFLNALRKEHVPVSIYLVNGIKLQGNIESFDQYVVLLRNTVTQMVYKHAISTVVPARPVNFHPDAEASS	ATGAGCAACAAAGGGCAATTGTTACAAGACCCGTTTTTGAACGCACTGCGCAAGGAGCACGTTCCCGTTTCGATCTACCTCGTGAACGGCATCAAGCTCC AAGGGAACATCGAATCGTTCGACCAGTACGTCGTGTTGCTCCGTAATACGGTGACCCAGATGGTTTACAAGCACGCCATCTCGACGGTCGTGCCGGCGCG CCCGGTGAATTTCCATCCGGACGCGGAAGCCTCGTCCTAA
Bdol2			AK34_RS21170	WP_006764464.1	MANPAESHPQNDFINSARKERKRVEIYLVNGIRLTGCIESFDQYLVMLRTPVGLQGIYKRAISTIQLDTGGSRPGGGPRGPRPGGRPGGREGGGHSPYGSHGGSRESRGDGGYGSREPREGYGAREPREGYGAPRENYGAPRDDAPGTSAPSSDSRSGNGPVIVTRRRRIVPDGQ	ATGGCCAATCCCGCAGAATCCCATCCGCAAAACGACTTCATCAATTCGGCACGCAAGGAACGTAAGCGTGTTGAAATCTACCTCGTCAACGGCATTCGTC TGACGGGCTGCATCGAGTCGTTCGACCAGTATCTGGTGATGCTGCGCACCCCCGTGGGTCTGCAAGGCATCTACAAGCGTGCGATTTCGACGATCCAGCT CGACACCGGCGGTTCGCGCCCCGGCGGCGGCCCGCGCGGCCCGCGCCCCGGCGGGCGCCCTGGCGGCCGCGAAGGCGGCGGTCACAGCCCGTACGGTTCG CACGGCGGCTCGCGCGAGTCGCGCGGCGACGGCGGCTACGGGTCGCGCGAACCGCGCGAAGGCTATGGCGCTCGCGAGCCGCGCGAAGGTTACGGC…
Bglad1	Burkholderia gladioli	ATCC 10248	BM43_RS34625	WP_006399927.1	MSNKGQLLQDPFLNALRKEHVPVSIYLVNGIKLQGNIESFDQYVVLLRNTVTQMVYKHAISTVVPARPVNFHPDAEASS	ATGAGCAACAAAGGGCAATTGTTACAAGACCCGTTTTTGAACGCACTGCGTAAGGAGCATGTGCCGGTGTCGATCTACCTCGTCAACGGCATCAAGCTGC AAGGGAACATCGAATCGTTCGACCAGTACGTCGTGTTGCTCCGTAACACGGTTACCCAGATGGTTTACAAGCACGCTATCTCGACGGTCGTGCCGGCGCG CCCGGTGAATTTCCACCCGGATGCGGAAGCTTCGTCCTAA
Bglad2			BM43_RS32220	WP_036041239.1	MANPAESHPQNDFINAARKERKRVEIYLVNGIRLTGCIESFDQYLVMLRTPVGLQGIYKRAISTIQLDMGGSRPGGGGGRGGPRTGGGGGHGGHGGGRPPREGGGHSPYGSHGGSRESRGEGREGGGYPPREPREPREPREYGAPREYSAPRDYPRESHEGVSTPSERSGSPTVIVTRRRRPLGPTGGSSGSGNGGNE	ATGGCCAATCCTGCAGAATCCCATCCGCAAAACGACTTCATCAACGCAGCGCGCAAGGAACGCAAGCGCGTGGAAATCTACCTCGTCAACGGTATCCGTC TGACGGGCTGCATCGAGTCGTTCGACCAGTACCTGGTGATGCTGCGCACGCCCGTCGGTTTGCAAGGCATCTACAAACGCGCGATCTCGACGATCCAGCT CGACATGGGCGGTTCGCGCCCCGGCGGCGGTGGCGGCCGCGGCGGCCCCCGCACCGGTGGTGGCGGCGGCCATGGCGGGCACGGCGGCGGCCGGCCGCCC CGCGAAGGTGGCGGCCACAGCCCCTACGGCTCGCATGGCGGCTCGCGCGAATCGCGCGGCGAAGGCCGCGAAGGCGGCGGTTATCCCCCGCGCGAG…
Bglum1	Burkholderia glumae	BGR1	bglu_1g14550	WP_015875495.1	MSNKGQLLQDPFLNALRKEHVPVSIYLVNGIKLQGNIESFDQYVVLLRNTVTQMVYKHAISTVVPARPVNFHPDAEGASS	ATGAGCAACAAAGGGCAATTGTTACAAGACCCGTTTTTGAACGCACTGCGTAAGGAACACGTGCCGGTGTCGATCTACCTCGTCAACG GCATCAAGCTGCAAGGGAACATCGAATCGTTCGACCAGTACGTCGTGTTGCTCCGGAACACGGTTACCCAGATGGTCTACAAGCACGCCATCTCCACGGT CGTGCCGGCCCGCCCGGTGAATTTCCACCCGGATGCGGAAGGCGCGTCCTCCTAA
Bglum2			bglu_1g19700	WP_015875963.1	MANPAESHPQNDFINAARKERKRVEIYLVNGIRLTGCIESFDQYLVMLRTPVGLQGIYKRAISTIQLDMGGSRPGGRGGPRTGGGGHGGRPPREGGGHNPYGSHGGQRESRGEGREGRSEGYTPREPREPREYSAPREYGGSRDYPAPRESHEGVSTPPERTGNSPVIVTRRRRPLGPTGGSNE	ATGGCCAATCCTGCAGAATCCCATCCGCAAAACGACTTCATCAACGCCGCTCGCAAGGAACGCAAGCGCGTCGAAATCTACCTCGTCAACGGCATCCGCC TGACGGGCTGTATCGAGTCGTTCGATCAGTACCTGGTGATGCTGCGCACGCCGGTCGGTTTGCAAGGCATCTACAAACGCGCGATTTCCACCATCCAGCT CGACATGGGCGGCTCGCGGCCCGGCGGCCGCGGCGGCCCGCGCACGGGCGGCGGCGGTCACGGCGGCCGGCCGCCGCGCGAAGGCGGCGGCCACAACCCC TACGGATCGCACGGCGGCCAGCGCGAATCGCGCGGCGAAGGCCGCGAGGGCCGCAGCGAAGGCTACACGCCGCGTGAACCTCGCGAGCCGCGTGAA…
Blata1	Burkholderia lata	383	BCEP18194_RS15595	WP_006399927.1	MSNKGQLLQDPFLNALRKEHVPVSIYLVNGIKLQGNIESFDQYVVLLRNTVTQMVYKHAISTVVPARPVNFHPDAEASS	ATGAGCAACAAAGGGCAATTGTTACAAGACCCGTTTTTGAACGCACTGCGCAAAGAGCACGTTCCCGTTTCGATCTACCTCGTCAATGGCATCAAGCTGC AAGGGAACATTGAATCGTTCGACCAGTACGTCGTGTTGCTCCGTAATACGGTGACCCAGATGGTGTACAAGCACGCCATCTCGACGGTCGTGCCGGCGCG TCCGGTGAATTTCCACCCGGACGCTGAAGCCTCGTCCTAA
Blata2			BCEP18194_RS13460	WP_011351828.1	MANPAESHPQNDFINSARKERKRVEIYLVNGIRLTGCIESFDQYLVMLRTPVGLQGIYKRAISTIQLDTGGSRPGGSGPRGPRTGGRPGGREGGGHSPYGSHGGPRESRGDGGYGSREPREGYGSREPRESYGSREPREGYGAPREPREPRESYGAPRDTGDASGNASSSDSRGGSGPVIVTRRRRIVPDGQ	ATGGCCAATCCCGCAGAATCCCATCCGCAAAACGACTTCATCAATTCGGCGCGCAAGGAACGTAAGCGCGTTGAAATCTATCTCGTCAACGGCATTCGTC TGACGGGGTGTATCGAGTCGTTCGACCAGTACCTGGTGATGCTGCGCACCCCCGTGGGTCTGCAAGGCATCTACAAGCGCGCGATTTCCACGATCCAGCT CGACACGGGCGGCTCGCGCCCGGGCGGCAGCGGCCCCCGCGGGCCGCGCACCGGCGGGCGCCCCGGCGGCCGTGAAGGCGGCGGTCACAGCCCGTACGGC TCGCACGGTGGCCCGCGCGAATCGCGCGGCGACGGCGGCTACGGCTCCCGCGAACCGCGTGAAGGCTATGGCTCGCGCGAACCGCGCGAGAGTTAC…
Blatn1	Burkholderia latens	RF32-BP12	WI41_RS19895	WP_006399927.1	MSNKGQLLQDPFLNALRKEHVPVSIYLVNGIKLQGNIESFDQYVVLLRNTVTQMVYKHAISTVVPARPVNFHPDAEASS	ATGAGCAACAAAGGGCAATTGTTACAAGACCCGTTTTTGAACGCACTGCGCAAAGAGCACGTTCCCGTTTCGATCTATCTCGTCAACGGCATCAAGCTGC AAGGGAACATTGAATCGTTCGACCAGTACGTCGTGTTGCTCCGTAATACGGTGACCCAGATGGTTTACAAGCACGCCATCTCGACGGTCGTGCCGGCGCG CCCGGTGAATTTCCACCCGGACGCGGAAGCCTCGTCCTAA
Blatn2			WI41_RS03875	WP_040144076.1	MANPAESHPQNDFINAARKERKRVEIYLVNGIRLTGCIESFDQYLVMLRTPVGLQGIYKRAISTIQLDTGGSRPGGGPRGPRTGGRPGGREGGGHSPYGSHGGSREPRGDGGYGSREPREGYGSREPREGYGPREPREGYSAPREGYGAPREPRESYGAPRDAGDASGNAPSDSRSGNGPVIVTRRRRIVPDGQ	ATGGCCAATCCCGCAGAATCCCATCCGCAAAACGACTTCATCAATGCGGCGCGCAAGGAACGTAAGCGCGTTGAAATCTATCTCGTCAACGGCATTCGTC TGACGGGTTGCATCGAGTCGTTCGACCAGTATCTGGTGATGCTGCGCACCCCCGTGGGTCTGCAAGGCATCTACAAGCGTGCAATTTCGACGATCCAGCT CGACACCGGCGGCTCGCGCCCGGGCGGCGGCCCCCGCGGCCCGCGTACCGGCGGCCGGCCGGGCGGCCGCGAAGGCGGCGGCCATAGCCCGTACGGCTCG CACGGCGGCTCCCGCGAGCCGCGCGGCGACGGCGGCTACGGCTCGCGCGAGCCGCGTGAAGGATACGGCTCGCGTGAACCGCGCGAAGGCTATGGC…
Bmal1	Burkholderia mallei	NCTC 10247	BMA10247_1101	YP_103000.1	MSNKGQLLQDPFLNALRKEHVPVSIYLVNGIKLQGNIESFDQYVVLLRNTVTQMVYKHAISTVVPARPVNFHPDAEAAS	ATGAGCAACAAAGGGCAATTGTTACAAGACCCGTTTTTGAACGCACTGCGTAAAGAGCACGTGCCGGTTTCGATCTATCTCGTGAACGGCATCAAGCTCC AAGGGAACATCGAATCGTTCGACCAGTACGTCGTGTTGCTCCGGAACACGGTTACCCAGATGGTTTACAAGCACGCCATTTCGACGGTCGTGCCGGCGCG TCCGGTGAACTTCCACCCGGATGCGGAAGCAGCGTCCTAA
Bmal2			BMA10247_1038	WP_004547026.1	MANPAESHPQNDFINAARKERKRVEIYLVNGIRLTGCIESFDQYLVMLRTPVGLQGIYKRAISTIQLDTGGSRPGGRGPRAGGAHGGGGRPGGREGGGHGPYGSHGGSREPRGDGGGYGARESRGDGGYGSRESRGDGGYGSREPRGDGGYGSREPRGDGGYGAREPREPREPRESYGAPQEGASTPSGTQERNGNGPVIVTRRRRSLGPTDGQ	ATGGCCAATCCTGCAGAATCCCATCCGCAAAACGACTTCATCAATGCCGCGCGCAAGGAACGCAAGCGCGTCGAAATTTATCTCGTCAACGGTATTCGAC TGACGGGTTGCATCGAGTCGTTCGACCAGTATCTGGTGATGCTGCGCACGCCCGTCGGCCTGCAAGGCATCTATAAACGCGCCATCTCGACGATCCAGCT CGACACGGGCGGCTCCCGTCCGGGCGGACGCGGCCCGCGCGCGGGCGGCGCCCACGGCGGCGGCGGACGCCCCGGCGGACGCGAAGGCGGCGGTCATGGC CCGTACGGCTCGCACGGCGGCTCGCGCGAACCCCGCGGCGACGGCGGCGGCTATGGCGCTCGCGAATCGCGCGGCGACGGCGGTTATGGCTCCCGC…
Bmul1	Burkholderia multivorans	ATCC 17616	Bmul_1468	WP_006399927.1	MSNKGQLLQDPFLNALRKEHVPVSIYLVNGIKLQGNIESFDQYVVLLRNTVTQMVYKHAISTVVPARPVNFHPDAEASS	ATGAGCAACAAAGGGCAATTGTTACAAGACCCGTTTTTGAACGCACTGCGCAAGGAGCACGTGCCCGTTTCGATCTATCTCGTCAACGGCATCAAGCTCC AAGGGAACATCGAATCGTTCGACCAGTACGTCGTGTTGCTCCGTAATACGGTGACCCAGATGGTCTACAAGCACGCCATCTCGACGGTCGTGCCGGCGCG CCCGGTGAACTTCCACCCGGACGCGGAAGCCTCGTCCTAA
Bmul2			Bmul_1722	YP_001579907.1	MANPAESHPQNDFINSARKERKRVEIYLVNGIRLTGCIESFDQYLVMLRTPVGLQGIYKRAISTIQLDTGGSRPGGGPRGPRTGGRPGGREGGGHSPYGSHGGSREPREGYGSREPREGYGSREPREGYGSREPREGYGSREPREGYGAPRENYGAPRDAGDASGGGSPSDTRGSNGPVIVTRRRRIVPDGQ	ATGGCCAATCCCGCAGAATCCCATCCGCAAAACGACTTCATCAATTC CGCGCGAAAGGAACGTAAGCGCGTCGAAATCTACCTCGTCAACGGCATTCGTCTGACCGGGTGTATCGAGTCGTTCGACCAGTATCTGGTGATGCTGCGC ACCCCCGTGGGTCTGCAAGGCATCTACAAGCGTGCGATTTCGACGATCCAGCTCGACACGGGCGGATCGCGCCCCGGCGGCGGTCCGCGCGGCCCGCGCA CGGGCGGGCGGCCGGGCGGCCGCGAAGGCGGCGGCCACAGCCCGTACGGCTCGCACGGCGGCTCCCGTGAGCCGCGCGAGGGCTACGGCTCGCGCGAACC GCGTGAAGGTTACGGTTCGCGTGAACCGCGTGAAGGCTACGGGTCGCG…
Bokl1	Burkholderia oklahomensis	EO147	DM82_RS07575	YP_103000.1	MSNKGQLLQDPFLNALRKEHVPVSIYLVNGIKLQGNIESFDQYVVLLRNTVTQMVYKHAISTVVPARPVNFHPDAEAAS	ATGAGCAACAAAGGGCAATTGTTACAAGACCCGTTTTTGAACGCACTGCGTAAAGAGCACGTGCCGGTTTCGATCTATCTCGTCAACGGCATCAAGCTTC AAGGGAACATCGAATCGTTCGACCAGTACGTCGTGTTGCTCAGGAACACGGTTACACAGATGGTTTACAAGCACGCCATTTCGACGGTCGTGCCGGCGCG TCCGGTGAACTTCCACCCGGATGCGGAAGCAGCGTCCTAA
Bokl2			DM82_RS05370	WP_038802581.1	MANPAESHPQNDFINAARKERKRVEIYLVNGIRLTGCIESFDQYLVMLRTPVGLQGIYKRAISTIQLDTGGSRPGGPRGPRPGGPHGGGGRSGGREGGGHGPYGSHGGSREPRGDGGGYGSRESRGGDGYGSRESRGDGYGAREPREPREPRESYGAPREPQDGVSTPSGTQERNGNGPVIVTRRRRSLGPTDGQ	ATGGCCAATCCTGCAGAATCCCATCCGCAAAACGACTTCATCAATGCCGCGCGCAAGGAACGCAAGCGCGTCGAAATCTATCTCGTCAACGGTATTCGCC TGACGGGGTGCATTGAGTCGTTCGACCAGTACCTGGTGATGCTGCGCACGCCCGTCGGCCTGCAAGGCATCTATAAACGCGCCATCTCGACAATCCAGCT CGACACGGGCGGCTCCCGTCCGGGCGGCCCGCGCGGTCCGCGTCCGGGCGGCCCGCACGGCGGCGGCGGCCGCTCCGGCGGGCGCGAAGGCGGCGGCCAC GGTCCGTACGGCTCGCACGGCGGCTCGCGGGAGCCGCGCGGCGACGGCGGCGGCTATGGCTCTCGCGAATCCCGCGGCGGCGACGGCTATGGCTCC…
Bpsmal1	Burkholderia pseudomallei	668	BURPS668_2184	WP_004192796.1	MSNKGQLLQDPFLNALRKEHVPVSIYLVNGIKLQGNIESFDQYVVLLRNTVTQMVYKHAISTVVPARPVNFHPDAEAAS	ATGAGCAACAAAGGGCAATTGTTACAAGACCCGTTTTTGAACGCACTGCGTAAAGAGCATGTGCCGGTTTCGATCTATCTCGTGAACGGCATCAAGCTCC AAGGGAACATCGAATCGTTCGACCAGTACGTCGTGTTGCTCCGGAACACGGTTACCCAGATGGTTTACAAGCACGCCATTTCGACGGTCGTGCCGGCGCG TCCGGTGAACTTCCACCCGGATGCGGAAGCAGCGTCCTAA
Bpsmal2			BURPS668_1778	WP_011851543.1	MANPAESHPQNDFINAARKERKRVEIYLVNGIRLTGCIESFDQYLVMLRTPVGLQGIYKRAISTIQLDTGGSRPGGRGPRAGGAHGGGGRPGGREGGGHGPYGSHGGSREPRGDGGGYGAREPRGDGGYGSRESRGDGGYGSREPRGDGGYGSREPRGDGGYGSRESRGDGGYGSREPRGDGGYGAREPREPREPRESYGAPQEGASTPSGTQERNGNGNGPVIVTRRRRSLGPTDGQ	ATGGCCAATCCTGCAGAATCCCATCCGCAAAACGACTTCATCAATGCCGCGCGCAAGGAACGCAAGCGCGTCGAAATTTATCTCGTCAACGGTATTCGACTGACGGGTTGCATCGAGTCGTTCGACCAGTATCTGGTGATGCTGCGCACGCCCGTCGGCCTGCAAGGCATCTATAAACGCGCCATCTCGACGATCCAGCTCGACACGGGCGGCTCCCGTCCGGGCGGACGCGGCCCGCGCGCGGGCGGCGCCCACGGCGGCGGCGGACGCCCCGGCGGACGCGAAGGCGGCGGTCATGGCCCGTACGGCTCGCACGGCGGCTCGCGCGAACCCCGCGGCGACGGCGGCGGCTATGGCGCTCGCGAACCGCGTGGCGACGGCGGTTATGGCTCCCGCGAA…
Bpsmul1	Burkholderia pseudomultivorans	MSMB0607	WS80_RS01945	WP_006399927.1	MSNKGQLLQDPFLNALRKEHVPVSIYLVNGIKLQGNIESFDQYVVLLRNTVTQMVYKHAISTVVPARPVNFHPDAEASS	ATGAGCAACAAAGGGCAATTGTTACAAGACCCGTTTTTGAACGCACTGCGCAAGGAGCACGTGCCCGTTTCGATCTATCTCGTCAACGGCATCAAGCTCC AAGGGAACATCGAATCGTTCGACCAGTACGTCGTGTTGCTCCGTAATACGGTGACCCAGATGGTTTACAAGCACGCCATCTCGACGGTCGTGCCGGCGCG CCCGGTGAATTTCCACCCGGACGCGGAAGCCTCGTCCTAA
Bpsmul2			WS80_RS11045	WP_040127271.1	MANPAESHPQNDFINSARKERKRVEIYLVNGIRLTGCIESFDQYLVMLRTPVGLQGIYKRAISTIQLDTGGSRPGGGPRGPRTGGRPGGREGGGHSPYGSHGGPRESRGDGGYGSREPREGYGSREPREGYGSREPREGYGSREPREGYSTPREYGAPREAGGDASGSAPSDARSGNGPVIVTRRRRIVPDGQ	ATGGCCAATCCCGCAGAATCCCATCCGCAAAACGACTTCATCAATTCCGCGCGCAAGGAACGTAAGCGCGTTGAAATCTATCTCGTCAACGGCATTCGCC TGACGGGTTGCATCGAGTCGTTCGACCAGTATCTGGTGATGCTGCGCACCCCCGTGGGTCTGCAAGGCATCTACAAGCGTGCGATTTCCACGATCCAGCT CGACACCGGCGGCTCGCGCCCCGGCGGCGGCCCGCGCGGCCCGCGCACCGGCGGGCGTCCCGGCGGCCGTGAAGGCGGCGGCCACAGCCCGTACGGCTCG CATGGCGGCCCCCGCGAATCGCGCGGCGACGGCGGCTACGGTTCCCGTGAGCCGCGCGAGGGCTATGGCTCGCGTGAACCCCGCGAGGGCTACGGT…
Bpyr1	Burkholderia pyrrocinia	DSM 10685	ABD05_RS15205	WP_047901242.1	MSNKGQLLQDPFLNALRKEHVPVSIYLVNGIKLQGNIESFDQYVVLLRNTVTQMVYKHAISTVVPARPVNFHPDAEATS	ATGAGCAACAAAGGGCAATTGTTACAAGACCCGTTTTTGAACGCACTGCGCAAAGAGCACGTTCCCGTTTCGATCTACCTCGTCAATGGCATCAAGCTCC AAGGGAACATTGAATCGTTCGACCAGTACGTCGTGTTGCTCCGTAATACGGTGACCCAGATGGTCTACAAGCACGCCATCTCGACGGTCGTGCCGGCGCG CCCGGTGAATTTCCACCCGGACGCGGAAGCTACGTCCTAA
Bpyr2			ABD05_RS13435	WP_047900548.1	MANPAESHPQNDFINSARKERKRVEIYLVNGIRLTGCIESFDQYLVMLRTPVGLQGIYKRAISTIQLDTGGARPGGGGPRGPRTGGRPGGREGGGHSPYGSHGGPRESRGDGGGYGSREPREGYGSREPREGYGSREPREGYGAPREPREPRESYGAPRDTGDASGNTSPSDARGGNGPVIVTRRRRIVPDGQ	ATGGCCAATCCCGCAGAATCCCATCCGCAAAACGACTTCATCAATTCGGCGCGCAAGGAACGTAAGCGCGTTGAAATTTATCTCGTCAACGGCATTCGTC TGACGGGGTGTATCGAGTCGTTCGACCAGTATCTGGTGATGCTGCGCACCCCCGTGGGTCTGCAAGGCATCTACAAGCGCGCGATTTCCACGATCCAGCT CGACACGGGCGGCGCGCGCCCGGGCGGCGGCGGCCCCCGCGGGCCGCGCACCGGCGGGCGCCCCGGCGGCCGTGAAGGCGGCGGTCACAGCCCGTACGGC TCGCACGGCGGCCCGCGCGAATCGCGTGGCGACGGCGGCGGCTACGGTTCCCGCGAACCGCGTGAAGGCTATGGCTCCCGCGAGCCGCGCGAGGGT…
Bsem1	Burkholderia seminalis	FL-5-5-10-S1-D0	WJ13_RS29905	WP_006399927.1	MSNKGQLLQDPFLNALRKEHVPVSIYLVNGIKLQGNIESFDQYVVLLRNTVTQMVYKHAISTVVPARPVNFHPDAEASS	ATGAGCAACAAAGGGCAATTGTTACAAGACCCGTTTTTGAACGCACTGCGCAAAGAGCACGTTCCCGTTTCGATTTACCTCGTCAACGGCATCAAGCTGC AAGGGAACATTGAATCGTTCGACCAGTACGTCGTGTTGCTCCGTAATACGGTGACCCAGATGGTCTACAAGCACGCCATCTCGACGGTCGTGCCGGCGCG CCCGGTGAATTTCCACCCGGACGCGGAAGCCTCGTCCTAA
Bsem2			WJ13_RS13090	WP_034190115.1	MANPAESHPQNDFINSARKERKRVEIYLVNGIRLTGCIESFDQYLVMLRTPVGLQGIYKRAISTIQLDTGGSRPGGGGPRGPRTGGRPGGREGGGHSPYGSHGGPRESRGDGGGYGSREPREGYGSREPREGYGAPREPREPRESYGAPRDSGDASGNTSSPDTRGGNGPVIVTRRRRIVPDGQ	ATGGCCAATCCCGCAGAATCCCATCCGCAAAACGACTTCATCAATTCGGCGCGCAAGGAACGTAAGCGCGTTGAAATCTATCTCGTCAACGGCATTCGTC TGACGGGGTGTATCGAGTCGTTCGACCAGTACCTGGTGATGCTGCGCACCCCCGTGGGTCTGCAAGGCATCTACAAGCGCGCGATTTCCACCATCCAGCT CGACACGGGCGGCTCGCGCCCGGGCGGCGGCGGCCCCCGCGGGCCGCGCACCGGCGGCCGCCCCGGCGGTCGTGAAGGCGGCGGTCACAGCCCGTACGGC TCGCACGGCGGCCCGCGCGAATCGCGTGGCGACGGCGGCGGCTACGGCTCCCGCGAACCGCGTGAAGGTTATGGCTCGCGTGAGCCGCGCGAAGGC…
Bstab1	Burkholderia stabilis	LA20W	BCR58_RS08330	WP_080970859.1	MSNKGQLLQDPFLNALRKEHVPVSIYLVNGIKLQGNIESFDQYVVLLRNTVTQMVYKHAISTVVPARPVNFHPDAEATS	ATGAGCAACAAAGGGCAATTGTTACAAGACCCGTTTTTGAACGCACTGCGCAAAGAGCACGTTCCCGTTTCGATCTACCTCGTCAATG GCATCAAGCTCCAAGGGAACATTGAATCGTTCGACCAGTACGTCGTGTTGCTCCGTAATACGGTGACCCAGATGGTCTACAAGCACGCCATCTCGACGGT CGTGCCGGCGCGCCCGGTGAATTTCCACCCGGACGCGGAAGCTACGTCCTAA
Bstab2			BCR58_RS10060	WP_047900548.1	MANPAESHPQNDFINSARKERKRVEIYLVNGIRLTGCIESFDQYLVMLRTPVGLQGIYKRAISTIQLDTGGARPGGGGPRGPRTGGRPGGREGGGHSPYG SHGGPRESRGDGGGYGSREPREGYGSREPREGYGSREPREGYGAPREPREPRESYGAPRDTGDASGNTSPSDARGGNGPVIVTRRRRIVPDGQ	ATGGCCAATCCCGCAGAATCCCATCCGCAAAACGACTTCATCAATTCGGCGCGCAAGGAACGTAAGCGCGTTGAAATTTATCTCGTCAACGGCATTCGTC TGACGGGGTGTATCGAGTCGTTCGACCAGTATCTGGTGATGCTGCGCACCCCCGTGGGTCTGCAAGGCATCTACAAGCGCGCGATTTCCACGATCCAGCT CGACACGGGCGGCGCGCGCCCGGGCGGCGGCGGCCCCCGCGGGCCGCGCACCGGCGGGCGCCCCGGCGGCCGTGAAGGCGGCGGTCACAGCCCGTACGGC TCGCACGGCGGCCCGCGCGAATCGCGTGGCGACGGCGGCGGCTACGGTTCCCGCGAACCGCGTGAAGGCTATGGCTCCCGCGAGCCGCGCGAGGGT…
Bstag1	Burkholderia stagnalis	MSMB1147	WT05_RS08935	WP_006399927.1	MSNKGQLLQDPFLNALRKEHVPVSIYLVNGIKLQGNIESFDQYVVLLRNTVTQMVYKHAISTVVPARPVNFHPDAEASS	ATGAGCAACAAAGGGCAATTGTTACAAGACCCGTTTTTGAACGCACTGCGCAAGGAGCACGTTCCGGTTTCGATTTATCTCGTGAACGGCATCAAGCTCC AAGGGAACATCGAATCGTTCGACCAGTACGTCGTGTTGCTCCGTAATACGGTGACCCAGATGGTCTACAAGCACGCCATCTCGACGGTCGTGCCGGCGCG CCCGGTGAATTTCCACCCGGACGCGGAAGCCTCGTCCTAA
Bstag2			WT05_RS15170	WP_059560236.1	MANPAESHPQNDFINSARKERKRVEIYLVNGIRLTGCIESFDQYLVMLRTPVGLQGIYKRAISTIQLDTGGSRPGGGGSRGPRTGGGGRPGGREGGGHSPYGSHGGSRESRGDYGSREPREGYGAPREPREPREPREGYTPRESYGAPRDSGDAPASPGSGNGNGPVIVTRRRRIVPDGQ	ATGGCCAATCCCGCAGAATCCCATCCGCAAAACGACTTCATCAATTCCGCGCGCAAGGAACGCAAGCGCGTCGAGATCTATCTCGTCAACGGCATTCGTC TGACGGGTTGCATCGAGTCGTTCGACCAGTACCTGGTGATGCTGCGCACCCCCGTGGGTTTGCAAGGCATCTACAAGCGTGCGATTTCCACCATCCAGCT CGACACCGGCGGTTCGCGCCCGGGCGGCGGCGGTTCGCGCGGCCCGCGCACGGGCGGCGGCGGGCGCCCCGGCGGCCGTGAAGGCGGCGGCCACAGCCCG TACGGCTCGCATGGCGGCTCCCGCGAGTCACGCGGCGACTACGGTTCGCGCGAGCCGCGCGAAGGCTACGGCGCGCCGCGCGAGCCGCGTGAACCC…
Bterr1	Burkholderia territorii	MSMB1842	WT00_RS05825	WP_006399927.1	MSNKGQLLQDPFLNALRKEHVPVSIYLVNGIKLQGNIESFDQYVVLLRNTVTQMVYKHAISTVVPARPVNFHPDAEASS	ATGAGCAACAAAGGGCAATTGTTACAAGACCCGTTTTTGAACGCACTGCGCAAAGAGCACGTTCCCGTTTCGATCTATCTCGTCAACGGCATCAAGCTGC AAGGGAACATTGAATCGTTCGACCAGTACGTCGTGTTGCTCCGTAATACGGTGACCCAGATGGTTTACAAGCACGCCATCTCGACGGTCGTGCCGGCGCG CCCGGTGAATTTCCACCCGGACGCGGAAGCCTCGTCCTAA
Bter2			WT00_RS04145	WP_059790743.1	MANPAESHPQNDFINSARKERKRVEIYLVNGIRLTGCIESFDQYLVMLRTPVGLQGIYKRAISTIQLDTGGSRPGGGGPRGPRTGGRPGGREGGGHSPYGSHGGARESRGDGGYGSREPREGYGSREPREGYGSREPREGYGAPREPREGYGAPRESYGAPRDAGDASGNTSPSDARGSNGPVIVTRRRRIVPDGQ	ATGGCCAATCCCGCAGAATCCCATCCGCAAAACGACTTCATCAATTCGGCGCGCAAGGAACGTAAGCGTGTTGAAATCTATCTCGTCAACGGCATTCGTC TGACGGGGTGTATCGAGTCGTTCGACCAGTACCTGGTGATGCTGCGCACCCCCGTGGGTCTGCAAGGCATCTACAAGCGTGCGATTTCCACGATCCAGCT CGACACCGGTGGCTCGCGCCCGGGCGGCGGCGGCCCGCGCGGCCCGCGTACCGGCGGTCGGCCGGGCGGCCGTGAAGGCGGCGGCCACAGCCCGTACGGC TCGCACGGCGGCGCACGCGAATCGCGCGGCGACGGCGGCTACGGTTCGCGCGAACCGCGCGAAGGTTACGGTTCCCGTGAACCGCGCGAAGGCTAT…
Bthai1	Burkholderia thailandensis	E254	BTN_RS14510	WP_004192796.1	MSNKGQLLQDPFLNALRKEHVPVSIYLVNGIKLQGNIESFDQYVVLLRNTVTQMVYKHAISTVVPARPVNFHPDAEAAS	ATGAGCAACAAAGGGCAATTGTTACAAGACCCGTTTTTGAACGCACTGCGTAAAGAGCACGTGCCGGTTTCGATCTATCTCGTGAACGGCATCAAGCTCC AAGGGAACATCGAATCGTTCGACCAGTACGTCGTGTTGCTCCGGAACACGGTTACCCAGATGGTTTACAAGCACGCCATTTCGACGGTCGTGCCGGCGCG TCCGGTGAACTTCCACCCGGATGCGGAAGCAGCGTCCTAA
Bthai2			BTN_RS12980	WP_009891438.1	MANPAESHPQNDFINAARKERKRVEIYLVNGIRLTGCIESFDQYLVMLRTPVGLQGIYKRAISTIQLDTGGSRPGGRGPRTGGGGRPGGREGGGHGPYGSHGGPRESRGEGGGYGARESRGDGGYGSREPRGDGGYGSREPRGDGGGYGSRESRGDGGYGTREPREPRESYGAPQEGASTPSGTQDRNSNGPVIVTRRRRSLGPTDGQ	ATGGCCAATCCTGCAGAATCCCATCCGCAAAACGACTTCATCAATGCCGCGCGCAAGGAACGCAAGCGCGTCGAAATTTATCTCGTCAACGGTATTCGCC TGACGGGATGCATCGAGTCGTTCGACCAGTATCTGGTGATGCTGCGCACGCCTGTCGGCCTGCAAGGCATCTATAAACGCGCCATCTCGACGATCCAGCT CGACACGGGCGGCTCACGTCCGGGCGGCCGCGGCCCGCGCACGGGCGGCGGCGGTCGTCCCGGCGGACGCGAAGGCGGTGGTCACGGTCCGTACGGCTCG CACGGCGGCCCCCGCGAGTCGCGGGGTGAAGGCGGCGGCTATGGCGCCCGCGAATCCCGTGGCGACGGCGGTTACGGCTCCCGCGAACCCCGTGGC…
Bubon1	Burkholderia ubonensis	MSMB22	BW23_RS30805	WP_006399927.1	MSNKGQLLQDPFLNALRKEHVPVSIYLVNGIKLQGNIESFDQYVVLLRNTVTQMVYKHAISTVVPARPVNFHPDAEASS	ATGAGCAACAAAGGGCAATTGTTACAAGACCCGTTTTTGAACGCACTGCGCAAGGAGCACGTTCCCGTTTCGATCTATCTCGTCAACGGCATCAAGCTCC AAGGGAACATCGAATCGTTCGACCAGTACGTCGTGTTGCTCCGTAATACGGTGACCCAGATGGTCTACAAGCACGCCATCTCGACGGTCGTCCCGGCGCG CCCGGTGAACTTCCACCCGGACGCGGAAGCCTCGTCCTAA
Bubon2			BW23_RS16060	WP_045566203.1	MANPAESHPQNDFINSARKERKRVEIYLVNGIRLTGCIESFDQYLVMLRTPVGLQGIYKRAISTIQLDTGGSRPGGGPRGPRPGGGGRPGGREGGGHSPYGSHGGSRESRGDGYGSRESRGDYGSREPRESYGAPREPRESYGAPREPRENYGAPRDAGDSPASSAPSESRSNNGPVIVTRRRRIVPDGQ	ATGGCCAATCCCGCAGAATCCCATCCGCAAAACGACTTCATCAATTCCGCGCGCAAGGAACGTAAGCGCGTTGAAATCTATCTCGTCAACGGCATTCGCC TGACGGGATGCATCGAGTCGTTCGACCAGTACCTGGTGATGCTGCGCACCCCCGTGGGTTTGCAGGGCATCTACAAGCGTGCGATTTCCACCATCCAGCT CGACACCGGCGGTTCGCGCCCCGGCGGCGGCCCGCGCGGCCCGCGCCCGGGCGGCGGCGGGCGTCCCGGCGGCCGTGAAGGCGGCGGACACAGCCCGTAC GGCTCGCACGGCGGCTCCCGCGAATCGCGCGGCGACGGCTACGGATCGCGCGAATCGCGTGGCGACTACGGATCGCGCGAACCGCGCGAAAGCTAT…
Bviet1	Burkholderia vietnamiensis	LMG 10929	AK36_RS20385	WP_006399927.1	MSNKGQLLQDPFLNALRKEHVPVSIYLVNGIKLQGNIESFDQYVVLLRNTVTQMVYKHAISTVVPARPVNFHPDAEASS	ATGAGCAACAAAGGGCAATTGTTACAAGACCCGTTTTTGAACGCACTGCGTAAAGAGCACGTTCCTGTTTCGATCTATCTCGTCAACGGGATCAAGCTCC AAGGGAACATCGAATCCTTCGACCAGTACGTCGTGTTGCTCCGTAACACCGTGACCCAGATGGTCTACAAGCACGCCATTTCGACGGTCGTGCCGGCGCG CCCGGTGAATTTCCACCCGGACGCGGAAGCTTCGTCCTAA
Bviet2			AK36_RS21585	WP_034195564.1	MANPAESHPQNDFINSARKERKRVEIYLVNGIRLTGCIESFDQYLVMLRTPVGLQGIYKRAISTIQLDTGGSRPGGGPRGPRPGGRPGGREGGGHSPYGSHGGSRESRGDGGYGSREPREGYGSREPREGYGAPREPREGYGAPRESYGAPRDTSDAPGSSAPSDSRGGTGPVIVTRRRRIVPDGQ	ATGGCCAATCCCGCAGAATCCCATCCGCAAAACGACTTCATCAATTCGGCACGCAAGGAACGTAAGCGTGTTGAAATCTATCTCGTCAACGGCATTCGTC TGACGGGTTGCATCGAGTCGTTCGATCAGTACCTGGTGATGCTGCGCACCCCTGTGGGTCTGCAAGGCATCTACAAGCGCGCGATTTCGACGATCCAGCT CGACACGGGCGGCTCGCGTCCCGGCGGCGGTCCGCGTGGCCCGCGTCCCGGCGGCCGGCCGGGCGGCCGTGAAGGCGGCGGCCACAGCCCGTACGGCTCG CACGGCGGCTCGCGCGAGTCGCGCGGCGACGGCGGCTACGGCTCGCGTGAACCGCGCGAAGGATACGGCTCGCGTGAGCCGCGGGAAGGCTACGGC…
Pxen1	Paraburkholderia xenovorans	LB400	Bxe_A1599	WP_006051315.1	MSNKGQLLQDPFLNALRKEHVPVSIYLVNGIKLQGNIESFDQYVVLLRNTVTQMVYKHAISTVVPARPVNFHPDSEQS	ATGAGCAACAAAGGGCAATTGTTACAAGACCCGTTTTTGAACGCACTGCGTAAAGAGCATGTGCCGGTGTCGATCTACCTGGTCAACGGCATCAAGCTTC AAGGGAACATCGAATCGTTCGACCAGTACGTCGTGTTGCTCCGGAATACGGTCACCCAGATGGTCTACAAGCACGCAATCTCGACTGTCGTGCCAGCCCG CCCGGTGAATTTCCACCCGGATTCCGAACAGTCCTAA
Pxen2			Bxe_A2786	WP_011487878.1	MASAESHPQNDFMNAARKERKRVEIYLVNGIRLTGCIESFDQYLVMLRTPVGLQGIYKRAISTIQLDTGTRPAPRAGRPSHGEHTTRGPHGSREPRDHREPREPREPRESYGAPSSDRPASDRSSSTSDGPVVVTRRRRLFGTGGDGGNHGGNHGGSGGNGGNGGNGGNGGNGGNGGNGGNGGSTE	ATGGCTTCCGCAGAATCGCATCCGCAAAACGACTTCATGAACGCTGCGCGCAAAGAACGAAAGCGCGTTGAGATCTATCTTGTCAACGGCATCCGCCTGA CGGGGTGCATCGAGTCGTTCGATCAGTATCTGGTGATGCTGCGCACGCCTGTCGGCCTGCAAGGCATCTACAAGCGCGCCATCTCGACGATCCAGCTCGA CACCGGCACGCGTCCGGCTCCGCGCGCGGGGCGTCCTTCGCATGGCGAGCACACCACGCGTGGGCCGCACGGTTCGCGCGAACCGCGCGATCATCGTGAG CCGCGCGAACCGCGTGAACCGCGCGAGTCGTATGGCGCGCCGTCTTCGGACCGGCCTGCGTCAGATCGTAGCAGCAGCACGTCGGACGGCCCGGTG…
Pphy1	Paraburkholderia phymatum	STM815	Bphy_1415	WP_007580427.1	MSNKGQLLQDPFLNALRKEHVPVSIYLVNGIKLQGNIESFDQYVVLLRNTVTQMVYKHAISTVVPARPVNFHPDSESS	ATGAGCAACAAAGGGCAATTGTTACAAGACCCGTTTTTGAACGCACTGCGTAAAGAGCACGTGCCGGTCTCGATCTATCTGGTCAACGGCATCAAGCTTC AAGGGAACATTGAATCGTTCGACCAGTACGTCGTGTTGCTCCGGAATACGGTAACCCAGATGGTCTACAAGCACGCTATCTCGACTGTCGTGCCTGCCCG TCCGGTGAATTTCCACCCGGATTCCGAATCGTCCTAA
Pphym2			Bphy_1711	WP_012401103.1	MPSAESHPQNDFMNAARKERKRVEIYLVNGIRLTGCIESFDQYLVMLRTPVGLQGIYKRAISTIQLDTGSRPAPRAGRPSHGDHSARGPHGSREHREPRE PRESYGGSQGSSDRSSSSSSDGPVVVTRRRRLYGAGNGNDQGNNGGGHGE	ATGAACGCAGCGCGCAAAGAACGTAAGCGCGTCGAGATTTATCTCGTCAACGGCATCCGCCTGA CGGGCTGCATCGAGTCGTTCGATCAGTATCTGGTGATGCTGCGTACGCCCGTCGGGCTGCAAGGCATCTACAAGCGCGCCATTTCGACGATCCAGCTCGA TACGGGCTCGCGGCCCGCGCCCCGCGCAGGCCGGCCGTCGCACGGCGACCATTCCGCACGCGGGCCGCATGGTTCGCGCGAACATCGCGAGCCGCGCGAA CCTCGTGAGTCGTACGGCGGGTCGCAAGGTTCGTCGGACCGTTCGTCGTCTTCGTCGTCGGACGGACCTGTGGTCGTCACGCGCCGCCGGCGCCTGTATG GCGCGGGCAACGGCAACGACCAGGGCAACAA…

## Sheet: Table S3 - Cold shock proteins
Table S3 - Cold Shock Proteins selected from 24 Burkholderia and 2 Paraburkholderia species Bcc species are highlighted in bold.
Abbreviated name	Species	Strains	Locus Tag	RefSeq	Chromossome/Contig	Protein sequence	Nucleotide sequence
B.amb6.2	B. ambifaria	AMMD	CH72_RS20545	WP_006485974.1	chr2	MDTGIVKWFNDSKGFGFITPDNGGDDLFAHFSEIRADGFKTLAENQKVSFETKQGPKGLQAANIKPL	ATGGATACCGGTATCGTCAAGTGGTTCAACGACAGCAAAGGCTTTGGCTTCATCACCCCGGACAACGGCGGCGACGACCTGTTCGCGCATTTCTCGGAAATTCGCGCTGACGGCTTCAAGACGCTGGCTGAAAACCAGAAGGTGAGCTTCGAAACGAAGCAAGGCCCGAAGGGTCTGCAAGCGGCCAACATCAAGCCGCTGTAA
B.amb5.3			CH72_RS31225	WP_011660696.1	chr3	MDTGTVKWFNDGKGFGFITPDKGGDDLFAHFSEIRGDGFKTLAEGQKVSYETKNGPKGLQAANITPL	ATGGATACCGGTACTGTCAAGTGGTTCAACGACGGCAAAGGCTTTGGCTTCATCACGCCCGATAAAGGCGGCGACGATCTGTTCGCGCACTTCTCCGAAATTCGCGGCGACGGTTTCAAGACGCTTGCCGAAGGTCAGAAGGTGAGCTACGAGACCAAGAACGGCCCCAAGGGCCTGCAGGCAGCGAACATCACCCCGCTGTAA
B.amb4.2			CH72_RS19740	WP_006751843.1	chr2	MDTGTVKWFNETKGFGFISPDNGGDDLFAHFSEIRGTGFKTLAEGQKVSYEVKRGPKGLQASNITPQ	GTGGATACCGGTACCGTCAAGTGGTTCAACGAAACCAAGGGCTTTGGTTTCATCTCCCCGGACAACGGCGGCGACGATCTGTTCGCCCATTTCTCTGAAATTCGCGGCACGGGCTTCAAGACCCTGGCCGAAGGTCAGAAAGTCAGCTACGAAGTGAAGCGTGGCCCGAAGGGCCTGCAAGCGTCGAACATCACGCCGCAGTAA
B.amb3.1			CH72_RS05925	WP_006477070.1	chr1	MATGTVKWFNDAKGFGFITPEGGGDDLFAHFSEIRVEGFKTLQENQKVEFEVKTGPKGLQAANIRPV	ATGGCAACCGGTACCGTCAAGTGGTTCAATGACGCAAAGGGCTTCGGCTTCATTACCCCGGAAGGCGGCGGCGACGATCTGTTCGCGCACTTCTCGGAAATCCGCGTCGAAGGCTTCAAGACGCTGCAAGAAAACCAGAAGGTTGAATTCGAAGTGAAGACGGGCCCGAAGGGTCTGCAAGCTGCGAACATCCGTCCGGTCTAA
B.amb2.1			CH72_RS11260	WP_004196460.1	chr1	MATGIVKWFNDAKGFGFITPDEGGEDLFAHFSAINMQGFKTLKEGQKVSFEVVQGPKGKQASNIQAA	ATGGCAACTGGTATCGTTAAGTGGTTCAACGACGCGAAGGGCTTCGGTTTCATCACTCCCGACGAGGGCGGTGAGGATCTGTTTGCGCACTTCTCGGCCATCAACATGCAGGGCTTCAAGACCCTGAAGGAAGGCCAGAAGGTGAGCTTCGAGGTCGTTCAAGGGCCGAAGGGCAAGCAAGCGTCGAACATCCAGGCCGCGTAA
B.amb1.1			CH72_RS03595	WP_006750857.1	chr1	MDTGIVKWFNDAKGFGFITSDNGGEDLFAHFSEIRMDGFKTLKENQRVSFEVKLGPKGKQAANIQAV	ATGGATACCGGTATCGTAAAATGGTTTAACGATGCTAAAGGTTTCGGCTTTATTACGTCAGACAATGGCGGCGAAGATTTGTTTGCGCACTTTTCCGAAATCCGGATGGACGGCTTCAAAACGCTGAAGGAAAACCAGCGCGTTTCCTTTGAGGTGAAACTCGGGCCGAAAGGCAAGCAGGCAGCGAATATCCAGGCGGTCTGA
B.ant6	B. anthina	MSMB0848	WS84_RS09515	WP_006485974.1	contig-31	MDTGIVKWFNDSKGFGFITPDNGGDDLFAHFSEIRADGFKTLAENQKVSFETKQGPKGLQAANIKPL	ATGGATACCGGTATCGTCAAGTGGTTCAACGACAGCAAAGGCTTTGGCTTCATTACTCCGGACAACGGCGGTGACGACCTGTTCGCGCACTTCTCCGAAATCCGCGCCGACGGCTTCAAGACGCTGGCTGAAAACCAAAAAGTGAGCTTCGAAACGAAGCAAGGCCCGAAGGGTCTGCAAGCGGCCAACATCAAGCCGCTGTAA
B.ant5			WS84_RS28180	WP_006483056.1	contig-58	MDTGTVKWFNETKGFGFISPDNGGDDLFAHFSEIRGTGFKTLAEGQKVSFEVKRGPKGLQASNITPQ	GTGGATACCGGTACCGTCAAGTGGTTCAACGAAACCAAGGGCTTTGGTTTCATTTCCCCGGACAACGGCGGCGACGATCTGTTCGCCCATTTCTCGGAAATTCGCGGCACGGGCTTCAAGACCCTGGCCGAAGGCCAGAAGGTCAGCTTCGAAGTGAAGCGCGGCCCGAAGGGTCTGCAAGCGTCGAACATCACGCCGCAGTAG
B.ant4			WS84_RS09300	WP_059577435.1	contig-31	MDTGTVKWFNDSKGFGFITPDNGSDDLFAHFSEIRGDGFKTLAEGQKVSFETKTGPKGLQAANITPL	ATGGATACCGGTACCGTCAAGTGGTTCAACGACAGCAAGGGCTTCGGCTTCATCACCCCCGACAACGGCAGCGACGACCTGTTCGCCCACTTCTCGGAGATCCGCGGCGATGGCTTCAAGACCCTCGCGGAAGGCCAGAAGGTCAGCTTCGAAACGAAAACGGGCCCCAAAGGCCTGCAGGCGGCGAACATCACCCCGCTGTAA
B.ant3			WS84_RS31045	WP_006477070.1	contig-62	MATGTVKWFNDAKGFGFITPEGGGDDLFAHFSEIRVEGFKTLQENQKVEFEVKTGPKGLQAANIRPV	ATGGCAACCGGTACCGTCAAGTGGTTCAATGACGCAAAGGGCTTCGGCTTCATCACCCCGGAAGGCGGCGGCGACGATCTGTTCGCGCACTTCTCGGAAATCCGCGTCGAAGGCTTCAAGACGCTGCAAGAAAACCAGAAGGTTGAATTCGAAGTGAAGACGGGCCCGAAGGGTCTGCAAGCTGCGAACATCCGTCCGGTCTAA
B.ant2			WS84_RS04575	WP_006476615.1	contig-17	MDTGIVKWFNDAKGFGFITSDNGGEDLFAHFSEIRMDGFKTLKENQRVSFDVKVGPKGKQAANIQAV	ATGGATACCGGTATCGTGAAATGGTTTAACGATGCTAAAGGTTTTGGGTTTATTACGTCGGACAATGGCGGTGAAGATTTGTTTGCGCACTTTTCCGAAATCCGGATGGACGGCTTCAAGACGCTGAAGGAAAACCAGCGTGTTTCGTTCGACGTCAAAGTCGGGCCGAAAGGCAAGCAGGCAGCGAATATCCAGGCGGTCTGA
B.ant1			WS84_RS32765	WP_004196460.1	contig-9	MATGIVKWFNDAKGFGFITPDEGGEDLFAHFSAINMQGFKTLKEGQKVSFEVVQGPKGKQASNIQAA	ATGGCAACTGGTATCGTTAAGTGGTTCAACGACGCGAAGGGCTTCGGTTTCATCACTCCCGACGAGGGCGGTGAAGATCTGTTTGCGCACTTCTCGGCCATCAACATGCAGGGTTTCAAGACCCTCAAGGAAGGCCAGAAGGTAAGCTTCGAGGTCGTCCAAGGCCCGAAGGGCAAGCAGGCTTCGAATATCCAGGCTGCCTGA
B.cen5.2	B. cenocepacia	J2315	BCAM1810	WP_006485974.1	chr2	MDTGIVKWFNDSKGFGFITPDNGGDDLFAHFSEIRADGFKTLAENQKVSFETKQGPKGLQAANIKPL	ATGGATACCGGTATCGTCAAGTGGTTCAACGACAGCAAAGGCTTTGGCTTCATCACGCCGGACAACGGCGGCGACGATCTGTTCGCTCACTTCTCGGAAATTCGTGCCGACGGCTTCAAGACGCTGGCTGAAAACCAGAAAGTGAGCTTCGAAACGAAGCAAGGACCGAAGGGTCTGCAGGCGGCGAACATCAAGCCGCT TAA
B.cen4.2			BCAM1619	WP_006483056.1	chr2	MDTGTVKWFNETKGFGFISPDNGGDDLFAHFSEIRGTGFKTLAEGQKVSFEVKRGPKGLQASNITPQ	GTGGATACCGGTACCGTCAAGTGGTTCAACGAAACCAAGGGCTTTGGTTTCATTTCCCCGGACAACGGCGGCGACGATCTGTTCGCCCATTTCTCGGAAATTCGCGGCACGGGCTTCAAGACCCTGGCCGAAGGCCAGAAGGTCAGCTTCGAAGTGAAGCGTGGCCCGAAGGGTCTGCAAGCGTCGAACATCACGCCGCAGTAA
B.cen3.1			BCAL0368	WP_006477070.1	chr1	MATGTVKWFNDAKGFGFITPEGGGDDLFAHFSEIRVEGFKTLQENQKVEFEVKTGPKGLQAANIRPV	ATGGCAACCGGTACCGTCAAGTGGTTCAATGACGCAAAGGGCTTCGGCTTCATCACCCCGGAAGGCGGCGGCGACGATCTGTTCGCGCACTTCTCGGAAATCCGCGTCGAAGGCTTCAAGACGCTGCAAGAAAACCAGAAGGTTGAATTCGAAGTGAAGACGGGCCCGAAGGGTCTGCAAGCTGCGAACATCCGTCCGGTCTAA
B.cen2.1			BCAL3006	WP_006476615.1	chr1	MDTGIVKWFNDAKGFGFITSDNGGEDLFAHFSEIRMDGFKTLKENQRVSFDVKVGPKGKQAANIQAV	ATGGATACCGGTATCGTGAAATGGTTTAACGATGCTAAAGGTTTTGGCTTTATTACGTCGGACAATGGCGGTGAAGATTTGTTTGCGCACTTTTCCGAAATCCGGATGGACGGCTTCAAGACGCTGAAGGAAAACCAGCGTGTCTCGTTCGACGTCAAGGTCGGCCCGAAAGGCAAGCAGGCAGCGAATATCCAGGCGGTCTGA
B.cen1.1			BCAL2732	WP_006488945.1	chr1	MATGIVKWFNDAKGFGFITPDEGGEDLFAHFSAITMNGFKTLKEGQKVSFDVVQGPKGKQASNIQAV	ATGGCAACTGGTATCGTTAAGTGGTTCAACGACGCGAAGGGCTTCGGTTTCATCACTCCCGATGAGGGCGGTGAGGATCTGTTTGCGCACTTCTCGGCTATCACCATGAATGGCTTCAAGACGCTGAAGGAAGGCCAGAAGGTGAGCTTTGACGTCGTCCAAGGGCCGAAGGGCAAGCAAGCGTCGAACATCCAGGCCGTATAA
B.cep6.2	B. cepacia	ATCC 25416	APZ15_RS20505	WP_027790965.1	chr2	MDTGIVKWFNDSKGFGFITPDNGGDDLFAHFSEIRADGFKTLAENQKVSFETKQGPKGLQAANITPL	ATGGATACCGGTATCGTCAAGTGGTTCAACGACAGCAAGGGTTTTGGCTTCATCACGCCGGATAACGGCGGTGACGACCTGTTCGCCCACTTCTCCGAAATTCGTGCCGACGGCTTCAAGACGCTGGCTGAAAATCAGAAAGTGAGCTTCGAAACGAAGCAGGGCCCGAAGGGTCTGCAAGCGGCCAACATCACGCCGCTGTAA
B.cep5.2			APZ15_RS31115	WP_006483056.1	chr2	MDTGTVKWFNETKGFGFISPDNGGDDLFAHFSEIRGTGFKTLAEGQKVSFEVKRGPKGLQASNITPQ	GTGGATACCGGTACCGTCAAGTGGTTCAACGAAACCAAGGGCTTTGGTTTCATCTCCCCGGACAACGGCGGCGACGATCTGTTCGCCCATTTCTCTGAAATTCGCGGCACGGGCTTCAAGACCCTGGCCGAAGGCCAGAAGGTCAGCTTCGAAGTGAAGCGCGGCCCGAAGGGTCTGCAAGCGTCGAACATCACGCCGCAGTAA
B.cep4.2			APZ15_RS25530	WP_011548695.1	chr2	MDTGTVKWFNDNKGFGFITPDSGGDDLFAHFSEIRGDGFKTLAEGQKVSYETKNGPKGLQASNIVPQ	ATGGATACCGGTACCGTCAAGTGGTTCAACGACAACAAGGGTTTTGGCTTCATCACGCCTGACAGCGGCGGCGATGATCTGTTCGCGCACTTCTCGGAGATTCGCGGCGATGGCTTCAAGACGCTGGCCGAAGGTCAAAAGGTCAGCTACGAGACGAAGAACGGGCCCAAGGGGCTGCAGGCCTCGAACATCGTTCCTCAGTAA
B.cep3.1			APZ15_RS06080	WP_006477070.1	chr1	MATGTVKWFNDAKGFGFITPEGGGDDLFAHFSEIRVEGFKTLQENQKVEFEVKTGPKGLQAANIRPV	ATGGCAACCGGTACCGTCAAGTGGTTCAATGACGCAAAGGGCTTCGGCTTCATCACCCCGGAAGGCGGCGGCGACGATCTGTTCGCGCACTTCTCGGAAATCCGCGTCGAAGGCTTCAAGACGCTGCAAGAAAACCAGAAGGTTGAATTCGAAGTGAAGACGGGCCCGAAGGGTCTGCAAGCTGCGAACATCCGTCCGGTCTAA
B.cep2.1			APZ15_RS00515	WP_006488945.1	chr1	MATGIVKWFNDAKGFGFITPDEGGEDLFAHFSAITMNGFKTLKEGQKVSFDVVQGPKGKQASNIQAV	ATGGCAACTGGTATCGTTAAGTGGTTCAACGACGCGAAGGGCTTCGGTTTCATCACTCCCGATGAGGGCGGTGAGGATCTGTTTGCGCACTTCTCGGCTA TCACCATGAATGGCTTCAAGACGCTGAAGGAAGGCCAGAAGGTGAGCTTTGACGTCGTCCAAGGGCCGAAGGGCAAGCAAGCGTCGAACATCCAGGCCGT ATAA
B.cep1.1			APZ15_RS08710	WP_011351289.1	chr1	MDTGIVKWFNDAKGFGFITSDNGGEDLFAHFSEIKMDGFKTLKENQRVSFDVKVGPKGKQAANIQAV	ATGGATACCGGTATCGTGAAATGGTTTAACGATGCTAAAGGTTTCGGCTTTATTACGTCGGACAATGGTGGTGAAGATTTGTTTGCGCACTTTTCCGAAATCAAGATGGACGGCTTCAAGACGCTGAAGGAAAACCAGCGTGTTTCGTTCGACGTAAAAGTCGGGCCGAAAGGCAAGCAGGCAGCGAATATCCAGGCCGTCTGA
B.cont5	B. contaminans	LMG 23361	WR31_RS13305	WP_006485974.1	scf7180000000047	MDTGIVKWFNDSKGFGFITPDNGGDDLFAHFSEIRADGFKTLAENQKVSFETKQGPKGLQAANIKPL	ATGGATACCGGTATCGTCAAGTGGTTCAACGACAGCAAAGGCTTCGGCTTCATCACGCCCGACAACGGCGGCGACGACCTCTTCGCTCATTTCTCGGAAATTCGTGCCGACGGCTTCAAGACGCTGGCTGAAAATCAGAAAGTGAGCTTCGAAACGAAGCAAGGCCCGAAGGGTCTGCAAGCGGCCAACATCAAGCCGCTGTAA
B.cont4			WR31_RS14375	WP_006483056.1	scf7180000000047	MDTGTVKWFNETKGFGFISPDNGGDDLFAHFSEIRGTGFKTLAEGQKVSFEVKRGPKGLQASNITPQ	GTGGATACCGGTACCGTCAAGTGGTTCAACGAAACCAAGGGCTTTGGTTTCATCTCCCCTGACAACGGCGGCGACGATCTGTTCGCCCATTTCTCCGAAATTCGCGGCACGGGCTTCAAGACCCTGGCCGAAGGCCAGAAGGTCAGCTTCGAAGTGAAGCGCGGCCCGAAGGGTCTGCAAGCGTCGAACATCACGCCGCAGTAA
B.cont3			WR31_RS16325	WP_006477070.1	scf7180000000049	MATGTVKWFNDAKGFGFITPEGGGDDLFAHFSEIRVEGFKTLQENQKVEFEVKTGPKGLQAANIRPV	ATGGCAACCGGTACCGTCAAGTGGTTCAATGACGCAAAGGGCTTCGGCTTCATCACCCCGGAAGGCGGCGGCGACGATCTGTTCGCGCACTTCTCGGAAATCCGCGTCGAAGGCTTCAAGACGCTGCAAGAAAACCAGAAGGTTGAATTCGAAGTGAAGACGGGCCCGAAGGGTCTGCAAGCTGCGAACATCCGTCCGGTCTAA
B.cont2			WR31_RS05280	WP_006478030.1	scf7180000000045	MATGIVKWFNDAKGFGFITPDEGGEDLFAHFSAITMNGFKTLKEGQKVSFDVVQGPKGKQASNIQAA	ATGGCAACTGGTATCGTTAAGTGGTTCAACGACGCGAAGGGCTTCGGTTTCATCACTCCCGATGAGGGCGGTGAGGATCTGTTTGCGCACTTCTCGGCTATCACCATGAATGGCTTCAAGACGCTGAAGGAAGGCCAGAAGGTGAGCTTTGACGTCGTTCAAGGACCGAAGGGCAAGCAAGCGTCGAACATCCAGGCCGCATAA
B.cont1			WR31_RS19010	WP_011351289.1	scf7180000000051	MDTGIVKWFNDAKGFGFITSDNGGEDLFAHFSEIKMDGFKTLKENQRVSFDVKVGPKGKQAANIQAV	ATGGATACCGGTATCGTGAAATGGTTTAACGATGCTAAAGGTTTCGGCTTTATTACGTCGGACAATGGTGGTGAAGATTTGTTTGCGCACTTTTCCGAAATCAAGATGGACGGCTTCAAGACGCTGAAGGAAAACCAGCGTGTTTCGTTCGACGTGAAAGTCGGGCCGAAAGGCAAGCAGGCAGCGAATATCCAGGCGGTCTGA
B.diff4	B. diffusa	INT4-BP16	WI69_RS14775	WP_006751843.1	contig-39	MDTGTVKWFNETKGFGFISPDNGGDDLFAHFSEIRGTGFKTLAEGQKVSYEVKRGPKGLQASNITPQ	GTGGATACCGGTACCGTCAAGTGGTTCAACGAAACCAAGGGCTTTGGTTTCATCTCCCCGGACAACGGCGGCGACGATCTGTTCGCCCATTTCTCGGAAATTCGCGGCACGGGCTTCAAGACCCTGGCCGAAGGCCAGAAGGTCAGCTACGAAGTGAAGCGTGGCCCGAAGGGTCTGCAAGCGTCGAACATCACGCCGCAGTAA
B.diff3			WI69_RS29680	WP_006477070.1	contig-69	MATGTVKWFNDAKGFGFITPEGGGDDLFAHFSEIRVEGFKTLQENQKVEFEVKTGPKGLQAANIRPV	ATGGCAACCGGTACCGTCAAGTGGTTCAATGACGCAAAGGGCTTCGGCTTCATCACCCCGGAAGGCGGCGGCGACGATCTGTTCGCGCACTTCTCGGAAATCCGCGTCGAAGGCTTCAAGACGCTGCAAGAAAACCAGAAGGTTGAATTCGAAGTGAAGACGGGCCCGAAGGGTCTGCAAGCTGCGAACATCCGTCCGGTCTAA
B.diff2			WI69_RS02905	WP_004196460.1	contig-14	MATGIVKWFNDAKGFGFITPDEGGEDLFAHFSAINMQGFKTLKEGQKVSFEVVQGPKGKQASNIQAA	ATGGCAACTGGTATCGTTAAGTGGTTCAACGACGCGAAGGGCTTCGGTTTCATCACTCCCGACGAGGGCGGTGAAGATCTGTTTGCGCACTTCTCGGCCATCAACATGCAGGGCTTCAAGACCCTGAAGGAAGGCCAGAAGGTGAGCTTCGAGGTCGTTCAAGGGCCGAAGGGCAAGCAAGCGTCGAACATCCAGGCCGCCTAA
B.diff1			WI69_RS22745	WP_059467054.1	contig-55	MDTGIVKWFNDAKGFGFITSDNGGEDLFAHFSEIRMDGFKTLKENQRVSFDVKIGPKGKQAANIQAV	ATGGATACCGGTATCGTAAAATGGTTTAACGATGCTAAAGGTTTCGGTTTTATTACGTCCGACAATGGTGGCGAAGATTTGTTTGCGCACTTTTCCGAAATCCGGATGGACGGCTTCAAAACGCTGAAGGAGAACCAGCGCGTTTCCTTCGACGTGAAAATCGGGCCGAAAGGCAAGCAGGCAGCGAATATCCAGGCGGTCTGA
B.dol5.1	B. dolosa	AU0158	AK34_RS24130	WP_006764957.1	chr1	MDTGTVKWFNDSKGFGFITPDNGGDDLFAHFSEIRGDGFKTLAEGQKVSYETKKGPKGLQASNITPL	ATGGATACCGGTACCGTCAAGTGGTTCAACGACAGCAAGGGCTTCGGCTTCATCACGCCCGACAACGGCGGCGACGATCTGTTCGCCCACTTCTCTGAAATTCGCGGCGACGGCTTCAAGACGCTCGCCGAAGGCCAGAAGGTCAGCTACGAGACCAAAAAGGGCCCCAAAGGCCTGCAGGCTTCGAATATCACTCCGCTTTAA
B.dol4.2			AK34_RS03770	WP_035974191.1	chr2	MDTGTVKWFNETKGFGFISPDNGGDDLFAHFSEIRGTGFKTLAENQKVSYEVKRGPKGLQASNITPL	GTGGATACTGGTACCGTGAAGTGGTTCAACGAAACCAAAGGCTTTGGTTTCATCTCCCCCGACAACGGCGGCGACGATCTGTTCGCCCATTTCTCTGAAATTCGCGGCACGGGCTTCAAGACCCTCGCCGAGAACCAGAAAGTCAGCTACGAAGTGAAGCGCGGCCCGAAGGGCCTGCAAGCGTCGAACATCACGCCGCTGTAA
B.dol3.1			AK34_RS26155	WP_006477070.1	chr1	MATGTVKWFNDAKGFGFITPEGGGDDLFAHFSEIRVEGFKTLQENQKVEFEVKTGPKGLQAANIRPV	ATGGCAACCGGTACCGTCAAGTGGTTCAATGACGCAAAGGGCTTCGGCTTCATCACCCCGGAAGGCGGCGGCGACGATCTGTTCGCGCACTTCTCGGAAATCCGCGTCGAAGGCTTCAAGACGCTGCAAGAAAACCAGAAGGTCGAATTCGAAGTGAAGACGGGCCCGAAGGGTCTGCAAGCTGCGAACATCCGCCCGGTTTAA
B.dol2.1			AK34_RS15820	WP_004196460.1	chr1	MATGIVKWFNDAKGFGFITPDEGGEDLFAHFSAINMQGFKTLKEGQKVSFEVVQGPKGKQASNIQAA	ATGGCAACTGGTATTGTCAAATGGTTCAACGACGCGAAGGGCTTCGGTTTCATCACCCCCGACGAGGGCGGTGAAGATCTGTTTGCGCACTTCTCGGCCATCAACATGCAGGGTTTCAAGACCCTGAAGGAAGGCCAGAAGGTGAGCTTCGAGGTCGTCCAAGGGCCGAAGGGCAAGCAAGCGTCGAACATCCAGGCCGCGTAA
B.dol1.1			AK34_RS23785	WP_006764903.1	chr1	MDTGIVKWFNDAKGFGFITSDNGGEDLFAHFSEIRMDGFKTLKENQRVSFDVKVGPKGKQAANIQAI	ATGGATACCGGTATCGTGAAATGGTTTAACGATGCTAAAGGTTTTGGCTTTATTACGTCGGACAATGGTGGCGAGGACTTGTTTGCGCACTTTTCCGAAATCCGGATGGACGGCTTCAAAACGCTGAAGGAAAACCAGCGTGTTTCGTTCGATGTGAAAGTCGGGCCGAAAGGCAAGCAGGCAGCGAATATCCAGGCGATCTGA
B.lata5.2	B. lata	383	BCEP18194_RS28530	WP_006485974.1	chr2	MDTGIVKWFNDSKGFGFITPDNGGDDLFAHFSEIRADGFKTLAENQKVSFETKQGPKGLQAANIKPL	ATGGATACCGGTATCGTCAAGTGGTTCAACGACAGCAAAGGCTTTGGCTTCATCACGCCCGACAACGGCGGCGACGATCTGTTTGCTCACTTCTCGGAAATTCGCGCCGACGGCTTCAAGACGCTGGCTGAAAATCAGAAGGTGAGCTTCGAAACGAAGCAAGGCCCGAAGGGTCTGCAAGCGGCTAACATCAAGCCGCTGTAA
B.lata4.2			BCEP18194_RS30010	WP_006483056.1	chr2	MDTGTVKWFNETKGFGFISPDNGGDDLFAHFSEIRGTGFKTLAEGQKVSFEVKRGPKGLQASNITPQ	GTGGATACCGGTACCGTCAAGTGGTTCAACGAAACCAAGGGCTTTGGTTTCATCTCCCCTGACAACGGCGGCGACGATCTGTTCGCCCATTTCTCGGAAATTCGCGGCACGGGCTTCAAGACCCTGGCCGAAGGCCAGAAGGTCAGCTTCGAAGTGAAGCGCGGCCCGAAGGGTCTGCAAGCGTCGAACATCACGCCGCAGTAA
B.lata3.1			BCEP18194_RS08035	WP_006477070.1	chr1	MATGTVKWFNDAKGFGFITPEGGGDDLFAHFSEIRVEGFKTLQENQKVEFEVKTGPKGLQAANIRPV	ATGGCAACCGGTACCGTCAAGTGGTTCAATGACGCAAAGGGCTTCGGCTTCATCACCCCGGAAGGCGGCGGCGACGATCTGTTCGCGCACTTCTCGGAAATCCGCGTCGAAGGCTTCAAGACGCTGCAAGAAAACCAGAAGGTTGAATTCGAAGTGAAGACGGGCCCGAAGGGTCTGCAAGCTGCGAACATCCGTCCGGTCTAA
B.lata2.1			BCEP18194_RS19445	WP_006478030.1	chr1	MATGIVKWFNDAKGFGFITPDEGGEDLFAHFSAITMNGFKTLKEGQKVSFDVVQGPKGKQASNIQAA	ATGGCAACTGGTATCGTTAAGTGGTTCAACGACGCGAAGGGCTTCGGTTTCATCACTCCCGACGAGGGCGGTGAGGATCTGTTTGCGCACTTCTCGGCTATCACCATGAATGGCTTCAAGACGCTGAAGGAAGGCCAGAAGGTGAGCTTTGACGTCGTTCAAGGACCGAAGGGCAAGCAAGCGTCGAACATCCAGGCCGCATAA
B.lata1.1			BCEP18194_RS10670	WP_011351289.1	chr1	MDTGIVKWFNDAKGFGFITSDNGGEDLFAHFSEIKMDGFKTLKENQRVSFDVKVGPKGKQAANIQAV	ATGGATACCGGTATCGTGAAATGGTTTAACGATGCTAAAGGTTTTGGTTTTATTACGTCGGACAATGGTGGTGAAGATTTGTTTGCACACTTTTCCGAAATCAAGATGGACGGCTTCAAGACGCTGAAGGAAAACCAGCGTGTTTCGTTCGACGTGAAAGTCGGGCCGAAAGGCAAGCAGGCAGCGAATATCCAGGCGGTCTGA
B.latn4	B. latens	RF32-BP12	WI41_RS18350	WP_006483056.1	contig-37	MDTGTVKWFNETKGFGFISPDNGGDDLFAHFSEIRGTGFKTLAEGQKVSFEVKRGPKGLQASNITPQ	GTGGATACCGGTACCGTCAAGTGGTTCAACGAAACCAAGGGCTTTGGTTTCATCTCCCCGGACAACGGCGGCGACGATCTGTTCGCCCATTTCTCGGAAATTCGCGGCACGGGCTTCAAGACCCTCGCCGAGGGCCAGAAGGTCAGCTTCGAAGTGAAGCGCGGCCCGAAGGGTCTGCAAGCGTCGAACATCACGCCGCAATAA
B.latn3			WI41_RS09795	WP_006477070.1	contig-25	MATGTVKWFNDAKGFGFITPEGGGDDLFAHFSEIRVEGFKTLQENQKVEFEVKTGPKGLQAANIRPV	ATGGCAACCGGTACCGTCAAGTGGTTCAATGACGCAAAGGGCTTCGGCTTCATCACCCCGGAAGGCGGCGGCGACGATCTGTTCGCGCACTTCTCGGAAATCCGCGTCGAAGGCTTCAAGACGCTGCAAGAAAACCAGAAGGTTGAATTCGAAGTGAAGACGGGCCCGAAGGGTCTGCAAGCTGCGAACATCCGTCCGGTCTAA
B.latn2			WI41_RS01725	WP_027783827.1	contig-10	MDTGIVKWFNDAKGFGFITSDNGGEDLFAHFSEIRMDGFKTLKENQRVSFEVKVGPKGKQAANIQAV	ATGGATACCGGTATCGTAAAATGGTTTAACGATGCTAAAGGCTTTGGTTTCATTACGTCGGACAACGGCGGGGAAGATCTGTTTGCCCACTTTTCCGAAATCCGGATGGACGGCTTCAAAACGCTGAAGGAAAACCAGCGCGTTTCCTTCGAAGTGAAAGTCGGGCCGAAAGGCAAGCAGGCAGCGAATATCCAGGCGGTCTGA
B.latn1			WI41_RS27195	WP_004196460.1	contig-60	MATGIVKWFNDAKGFGFITPDEGGEDLFAHFSAINMQGFKTLKEGQKVSFEVVQGPKGKQASNIQAA	ATGGCAACTGGTATCGTTAAGTGGTTCAACGACGCGAAGGGCTTCGGTTTCATCACTCCCGACGAGGGCGGTGAAGATCTGTTTGCGCACTTCTCGGCCATCAACATGCAGGGCTTCAAGACCCTGAAGGAAGGCCAGAAGGTGAGCTTCGAGGTCGTCCAAGGCCCGAAGGGCAAGCAAGCGTCGAACATCCAGGCCGCATAA
B.mult4.2	B. multivorans	ATCC 17616	Bmul_4166	WP_006396978.1	chr2	MDTGTVKWFNETKGFGFISPDNGGDDLFAHFSEIRGTGFKTLTDNQKVSYEVKRGPKGLQASNITPL	ATGGATACCGGTACGGTCAAGTGGTTCAACGAAACGAAGGGTTTCGGTTTCATCAGTCCCGATAACGGCGGCGACGATCTGTTCGCGCACTTTTCGGAAATTCGCGGTACGGGCTTCAAGACGCTCACCGACAACCAGAAGGTCAGCTACGAAGTGAAGCGCGGCCCGAAAGGTCTGCAGGCGTCGAACATCACGCCGCTGTAA
B.mult3.1			Bmul_2894	WP_006400508.1	chr1	MATGTVKWFNDAKGFGFITPEGGGDDLFAHFSEIRVEGFKTLQENQKVEFEVKTGPKGLQAANIRPL	ATGGCAACCGGTACCGTCAAGTGGTTCAATGACGCAAAGGGCTTCGGCTTCATCACCCCGGAAGGCGGCGGCGACGATCTGTTCGCGCACTTCTCGGAAATCCGCGTCGAAGGTTTCAAGACGCTGCAAGAAAACCAGAAGGTCGAATTCGAAGTGAAGACGGGCCCGAAGGGTCTGCAAGCTGCGAACATCCGCCCGCTGTAA
B.mult2.1			Bmul_0775	WP_004196460.1	chr1	MATGIVKWFNDAKGFGFITPDEGGEDLFAHFSAINMQGFKTLKEGQKVSFEVVQGPKGKQASNIQAA	ATGGCAACTGGTATTGTCAAATGGTTCAACGACGCAAAGGGCTTCGGTTTCATCACTCCCGACGAGGGCGGTGAAGACCTGTTCGCGCACTTCTCGGCGATCAACATGCAGGGTTTCAAGACCCTGAAGGAAGGCCAGAAGGTGAGCTTCGAAGTCGTCCAAGGACCGAAGGGCAAGCAAGCTTCGAATATCCAGGCCGCCTGA
B.mult1.1			Bmul_2393	WP_006400778.1	chr1	MDTGIVKWFNDAKGFGFITSDNGGEDLFAHFSEIRMDGFKTLKENQRVSFDVKVGPKGKQAANIQAL	ATGGATACCGGTATCGTGAAATGGTTTAACGATGCTAAAGGTTTCGGCTTTATTACGTCCGACAATGGCGGCGAGGATTTGTTTGCGCACTTTTCCGAAATCCGGATGGACGGTTTCAAGACGCTGAAGGAAAACCAGCGCGTTTCGTTCGACGTGAAGGTCGGGCCGAAGGGCAAGCAGGCTGCGAACATCCAGGCGCTCTGA
B.psmult4.1	B. pseudomultivorans	SUB-INT23-BP2	WS57_RS22175	WP_009687567.1	chr1	MDTGTVKWFNDTKGFGFITPDKGGDDLFAHFSEIRGDGFKTLAEGQKVSYETKRGPKGLQASNITPL	ATGGATACCGGTACCGTCAAGTGGTTCAACGACACCAAGGGTTTTGGCTTCATCACGCCCGACAAGGGCGGCGACGATCTGTTCGCCCATTTCTCGGAGATTCGCGGCGACGGCTTCAAGACGCTCGCCGAGGGTCAGAAGGTCAGCTACGAAACGAAGCGCGGCCCGAAGGGCCTGCAGGCGTCGAACATCACCCCGCTGTAA
B.psmult3.1			WS57_RS19980	WP_006400508.1	chr1	MATGTVKWFNDAKGFGFITPEGGGDDLFAHFSEIRVEGFKTLQENQKVEFEVKTGPKGLQAANIRPL	ATGGCAACCGGTACCGTCAAGTGGTTCAATGACGCAAAGGGCTTCGGCTTCATCACCCCGGAAGGCGGCGGCGACGATCTGTTCGCGCACTTCTCGGAAATCCGCGTCGAAGGCTTCAAGACGCTGCAAGAAAACCAGAAGGTTGAATTCGAAGTGAAGACGGGCCCGAAGGGTCTGCAAGCTGCGAACATCCGCCCGCTGTAA
B.psmult2.1			WS57_RS22615	WP_006764903.1	chr1	MDTGIVKWFNDAKGFGFITSDNGGEDLFAHFSEIRMDGFKTLKENQRVSFDVKVGPKGKQAANIQAI	ATGGATACCGGTATCGTGAAATGGTTTAACGATGCTAAAGGTTTCGGCTTTATTACGTCGGACAATGGCGGTGAGGATTTGTTTGCGCATTTTTCCGAAATCCGGATGGACGGTTTCAAGACGCTGAAGGAAAACCAGCGCGTTTCGTTCGATGTGAAAGTCGGCCCGAAGGGCAAGCAGGCAGCGAATATCCAGGCGATCTGA
B.psmult1.1			WS57_RS31450	WP_004196460.1	chr1	MATGIVKWFNDAKGFGFITPDEGGEDLFAHFSAINMQGFKTLKEGQKVSFEVVQGPKGKQASNIQAA	ATGGCAACTGGTATTGTCAAATGGTTCAACGACGCGAAGGGCTTCGGTTTCATCACCCCCGACGAGGGCGGTGAAGATCTGTTTGCGCACTTCTCGGCCATCAACATGCAGGGTTTCAAGACCCTGAAGGAAGGTCAGAAGGTCAGCTTCGAGGTCGTCCAAGGACCGAAAGGCAAGCAAGCTTCGAATATCCAGGCCGCCTGA
B.pyr6	B. pyrrocinia	CH-67	B392_RS0136180	WP_013591514.1	Contig121	MDTGTVKWFNDSKGFGFITPDKGGDDLFAHFSEIRADGFKTLAENQKVSFETKQGPKGLQAANIKPL	ATGGATACCGGTACCGTCAAGTGGTTCAACGACAGCAAGGGCTTTGGCTTCATCACCCCGGACAAGGGCGGCGACGACCTGTTCGCTCACTTCTCCGAGATCAGGGCCGACGGCTTCAAGACGCTGGCTGAAAATCAGAAGGTGAGCTTCGAAACGAAGCAAGGCCCGAAGGGTCTGCAAGCGGCCAACATCAAGCCGCTGTAA
B.pyr5			B392_RS0111125	WP_017330817.1	Contig022	MDTGTVKWFNDNKGFGFITPDSGGDDLFAHFSEIRGDGFKTLAEGQKVSYETKRGPKGLQASNIVPQ	ATGGATACCGGTACCGTCAAGTGGTTCAACGACAACAAGGGTTTTGGCTTCATCACGCCTGACAGCGGCGGCGATGATCTGTTCGCGCACTTCTCGGAGATTCGCGGCGATGGCTTCAAGACGCTGGCCGAAGGTCAAAAGGTCAGCTACGAGACGAAGCGCGGCCCCAAGGGGCTGCAAGCCTCGAACATCGTTCCTCAGTAA
B.pyr4			B392_RS0104230	WP_017329453.1	Contig011	MDTGTVKWFNETKGFGFITPDKGGEDLFAHFSEIRGTGFKTLAEGQKVSYEVKRGPKGMQASNITPQ	ATGGATACCGGTACCGTCAAGTGGTTCAACGAAACCAAGGGTTTCGGCTTCATCACCCCGGACAAGGGCGGCGAGGACCTGTTCGCACACTTCTCGGAAATCCGCGGCACGGGCTTCAAGACCCTGGCTGAAGGCCAGAAGGTCAGCTACGAAGTGAAGCGCGGCCCGAAGGGCATGCAAGCGTCGAACATCACGCCGCAGTAA
B.pyr3			B392_RS0126200	WP_006400508.1	Contig067	MATGTVKWFNDAKGFGFITPEGGGDDLFAHFSEIRVEGFKTLQENQKVEFEVKTGPKGLQAANIRPL	ATGGCAACCGGTACCGTCAAGTGGTTCAATGACGCTAAGGGCTTCGGCTTCATCACCCCGGAAGGCGGCGGCGACGATCTGTTCGCGCACTTCTCGGAAATCCGCGTCGAAGGCTTCAAGACGCTGCAAGAAAATCAAAAGGTCGAATTCGAAGTGAAGACGGGCCCGAAGGGTCTGCAAGCTGCGAACATTCGCCCGCTGTAA
B.pyr2			B392_RS0122785	WP_010091695.1	Contig062	MDTGIVKWFNDAKGFGFITSDNGGEDLFAHFSEIKMDGFKTLKENQRVSFDVKVGPKGKQAANIQAI	ATGGATACCGGTATCGTGAAATGGTTTAACGATGCTAAAGGTTTCGGCTTTATCACGTCGGACAACGGCGGCGAGGATTTGTTTGCGCATTTTTCCGAAATCAAGATGGACGGCTTCAAAACGCTGAAGGAAAATCAGCGTGTTTCGTTCGACGTGAAAGTCGGGCCGAAAGGCAAGCAGGCTGCGAATATCCAGGCGATCTGA
B.pyr1			B392_RS0127745	WP_004196460.1	Contig076	MATGIVKWFNDAKGFGFITPDEGGEDLFAHFSAINMQGFKTLKEGQKVSFEVVQGPKGKQASNIQAA	ATGGCAACTGGTATTGTCAAATGGTTCAATGACGCGAAGGGCTTCGGTTTCATCACCCCCGACGAGGGCGGTGAGGATCTGTTCGCACACTTCTCGGCCA TCAACATGCAGGGTTTCAAGACCCTGAAGGAAGGCCAGAAGGTCAGCTTCGAGGTCGTTCAAGGACCGAAAGGCAAGCAGGCTTCGAATATCCAAGCCGC CTGA
B.sem6	B. seminalis	FL-5-5-10-S1-D0	WJ13_RS17410	WP_034185637.1	contig-32	MDTGIVKWFNDSKGFGFITPDNGGDDLFAHFSEIRADGFKTLAENQKVSFETKQGPKGLQAANIQPL	ATGGATACCGGTATCGTCAAGTGGTTCAACGACAGCAAGGGCTTTGGCTTCATCACGCCGGACAACGGCGGCGACGACCTGTTCGCTCATTTCTCGGAAATTCGTGCCGACGGCTTCAAGACGCTGGCTGAAAACCAGAAAGTGAGCTTCGAGACGAAGCAAGGCCCGAAGGGTCTGCAAGCGGCCAACATCCAGCCGCTGTAA
B.sem5			WJ13_RS02915	WP_006483056.1	contig-12	MDTGTVKWFNETKGFGFISPDNGGDDLFAHFSEIRGTGFKTLAEGQKVSFEVKRGPKGLQASNITPQ	GTGGATACCGGTACCGTCAAGTGGTTCAACGAAACCAAGGGCTTTGGTTTCATCTCCCCGGACAACGGCGGCGACGATCTGTTCGCCCATTTCTCGGAAATTCGCGGCACGGGTTTCAAGACCCTGGCCGAAGGCCAGAAGGTCAGCTTCGAAGTGAAGCGCGGCCCGAAGGGTCTGCAAGCGTCGAACATCACGCCGCAGTAA
B.sem4			WJ13_RS00345	WP_034189689.1	contig-10	MDNGTVKWFNDSKGFGFITPDSGGDDLFAHFSEIRGEGFKTLAEGQKVSYETKTGPKGLQAANITPL	ATGGATAACGGTACCGTCAAGTGGTTCAACGACAGCAAGGGTTTCGGCTTCATCACGCCCGACAGCGGCGGCGACGATCTGTTCGCCCACTTCTCCGAGATTCGCGGTGAGGGCTTCAAGACGCTCGCCGAGGGCCAGAAGGTCAGCTACGAGACGAAGACGGGCCCCAAGGGCCTGCAGGCAGCGAACATCACCCCGCTGTAA
B.sem3			WJ13_RS11020	WP_006477070.1	contig-26	MATGTVKWFNDAKGFGFITPEGGGDDLFAHFSEIRVEGFKTLQENQKVEFEVKTGPKGLQAANIRPV	ATGGCAACCGGTACCGTCAAGTGGTTCAATGACGCAAAGGGCTTCGGCTTCATCACCCCGGAAGGCGGCGGCGACGATCTGTTCGCGCACTTCTCGGAAATCCGCGTCGAAGGCTTCAAGACGCTGCAAGAAAACCAGAAGGTTGAATTCGAAGTGAAGACGGGCCCGAAGGGTCTGCAAGCTGCGAACATCCGTCCGGTCTAA
B.sem2			WJ13_RS08560	WP_006476615.1	contig-19	MDTGIVKWFNDAKGFGFITSDNGGEDLFAHFSEIRMDGFKTLKENQRVSFDVKVGPKGKQAANIQAV	ATGGATACCGGTATCGTGAAATGGTTTAACGATGCTAAAGGTTTTGGTTTTATTACGTCGGACAATGGTGGTGAAGATTTGTTTGCGCACTTTTCCGAAATCCGGATGGACGGCTTCAAGACGCTGAAGGAAAACCAGCGTGTTTCGTTCGACGTCAAAGTCGGGCCGAAAGGCAAGCAGGCAGCGAATATCCAGGCGGTCTGA
B.sem1			WJ13_RS24470	WP_006488945.1	contig-44	MATGIVKWFNDAKGFGFITPDEGGEDLFAHFSAITMNGFKTLKEGQKVSFDVVQGPKGKQASNIQAV	ATGGCAACTGGTATCGTTAAATGGTTCAACGACGCGAAGGGCTTCGGTTTCATCACTCCCGACGAGGGCGGTGAGGATCTGTTTGCGCACTTCTCGGCTATCACCATGAATGGCTTCAAGACGCTGAAGGAAGGCCAGAAGGTGAGCTTTGACGTCGTCCAAGGGCCGAAGGGCAAGCAAGCGTCGAACATCCAGGCCGTATAA
B.stab6	B. stabilis	LA20W	BCR58_RS30660	WP_011549079.1	scaffold_3	MDTGIVKWFNDSKGFGFITPDKGGDDLFAHFSEIRADGFKTLAENQKVSFETKQGPKGLQAANIKPL	ATGGATACCGGTATCGTCAAGTGGTTCAACGACAGCAAAGGCTTTGGCTTCATCACTCCGGACAAGGGCGGCGACGACCTGTTCGCGCACTTCTCCGAAATTCGGGCCGACGGCTTCAAGACGCTGGCTGAAAATCAGAAGGTGAGCTTCGAAACGAAGCAAGGCCCGAAGGGTCTGCAAGCGGCCAACATCAAGCCGCTGTAA
B.stab5			BCR58_RS20620	WP_006483056.1	scaffold_2	MDTGTVKWFNETKGFGFISPDNGGDDLFAHFSEIRGTGFKTLAEGQKVSFEVKRGPKGLQASNITPQ	GTGGATACCGGTACCGTCAAGTGGTTCAACGAAACCAAGGGCTTTGGTTTCATCTCCCCCGACAACGGCGGCGACGATCTGTTCGCCCATTTCTCCGAAATTCGCGGCACGGGCTTCAAGACCCTGGCCGAAGGCCAGAAGGTCAGCTTCGAAGTGAAGCGCGGCCCGAAGGGTCTGCAAGCGTCGAACATCACGCCGCAGTAA
B.stab4			BCR58_RS27720	WP_047902004.1	scaffold_2	MDTGTVKWFNDSKGFGFITPDAGGDDLFAHFSEIRGDGFKTLAEGQKVSYETKSGPKGLQASNITAL	ATGGATACCGGTACCGTCAAGTGGTTCAACGACAGCAAGGGCTTCGGCTTCATCACCCCCGACGCGGGTGGTGACGATCTGTTCGCGCACTTCTCCGAAATTCGCGGCGACGGCTTCAAGACGCTCGCCGAAGGCCAGAAAGTCAGCTACGAAACGAAGAGCGGCCCCAAAGGCCTGCAGGCGTCGAACATTACCGCCCTGTAG
B.stab3			BCR58_RS15425	WP_006477070.1	scaffold_1	MATGTVKWFNDAKGFGFITPEGGGDDLFAHFSEIRVEGFKTLQENQKVEFEVKTGPKGLQAANIRPV	ATGGCAACCGGTACCGTCAAGTGGTTCAATGACGCAAAGGGCTTCGGCTTCATCACCCCGGAAGGCGGCGGCGACGATCTGTTCGCGCACTTCTCGGAAATCCGCGTCGAAGGCTTCAAGACGCTGCAAGAAAACCAGAAGGTTGAATTCGAAGTGAAGACGGGCCCGAAGGGTCTGCAAGCTGCGAACATCCGTCCGGTCTAA
B.stab2			BCR58_RS04545	WP_006478030.1	scaffold_1	MATGIVKWFNDAKGFGFITPDEGGEDLFAHFSAITMNGFKTLKEGQKVSFDVVQGPKGKQASNIQAA	ATGGCAACTGGTATCGTTAAGTGGTTCAACGACGCGAAGGGCTTCGGTTTCATCACTCCCGACGAGGGCGGTGAGGATCTGTTTGCTCACTTCTCGGCTATCACCATGAATGGCTTCAAGACGCTGAAGGAAGGCCAGAAGGTGAGCTTTGACGTCGTTCAAGGACCGAAGGGCAAGCAAGCGTCGAACATCCAGGCCGCATAA
B.stab1			BCR58_RS12945	WP_011351289.1	scaffold_1	MDTGIVKWFNDAKGFGFITSDNGGEDLFAHFSEIKMDGFKTLKENQRVSFDVKVGPKGKQAANIQAV	ATGGATACCGGTATCGTGAAATGGTTTAACGATGCTAAAGGTTTCGGCTTTATTACGTCGGACAATGGTGGTGAAGATTTGTTTGCGCACTTTTCCGAAATCAAGATGGACGGTTTCAAGACGCTGAAGGAAAACCAGCGTGTTTCGTTCGACGTGAAAGTCGGGCCGAAAGGCAAGCAGGCAGCGAATATCCAGGCGGTCTGA
B.stag6	B. stagnalis	MSMB1147	WT05_RS18805	WP_059563292.1	contig-46	MDTGTVKWFNDSKGFGFITPDKGGDDLFAHFSEIRADGFKTLAENQKVSFETKQGPKGLQAANITPL	ATGGATACCGGTACCGTCAAGTGGTTCAACGACAGCAAAGGCTTTGGCTTCATCACCCCGGACAAGGGCGGCGACGACCTGTTCGCGCACTTCTCCGAAATCAGGGCCGACGGCTTCAAGACGCTGGCTGAAAATCAGAAGGTGAGCTTCGAAACGAAGCAAGGCCCGAAGGGTCTGCAAGCGGCCAACATCACGCCGCTGTAA
B.stag5			WT05_RS01425	WP_059564277.1	contig-13	MDTGTVKWFNDNKGFGFITPDSGGDDLFAHFSEIRGDGFKTLAEGQKVSYETKRGPKGLQASNIIPQ	ATGGATACCGGTACCGTCAAATGGTTCAACGACAACAAGGGTTTTGGCTTCATCACGCCTGACAGCGGCGGCGACGATCTGTTCGCGCATTTCTCGGAGATTCGCGGCGATGGCTTCAAGACGCTGGCTGAAGGACAAAAGGTCAGCTACGAGACGAAGCGCGGGCCCAAGGGGCTGCAGGCCTCGAACATCATTCCTCAGTAA
B.stag4			WT05_RS14330	WP_006751843.1	contig-41	MDTGTVKWFNETKGFGFISPDNGGDDLFAHFSEIRGTGFKTLAEGQKVSYEVKRGPKGLQASNITPQ	ATGGATACCGGTACCGTCAAGTGGTTCAACGAAACCAAGGGTTTCGGCTTCATCTCCCCGGATAACGGCGGCGACGATCTGTTCGCACACTTCTCGGAAATCCGCGGCACGGGCTTCAAGACCCTGGCCGAAGGCCAGAAGGTCAGCTACGAAGTGAAGCGCGGCCCGAAGGGCCTGCAAGCGTCGAACATCACGCCGCAGTAA
B.stag3			WT05_RS27485	WP_006400508.1	contig-70	MATGTVKWFNDAKGFGFITPEGGGDDLFAHFSEIRVEGFKTLQENQKVEFEVKTGPKGLQAANIRPL	ATGGCAACCGGTACCGTCAAGTGGTTCAATGACGCTAAGGGCTTCGGCTTCATCACCCCGGAAGGCGGCGGCGACGATCTGTTCGCGCACTTCTCGGAAATCCGCGTCGAAGGCTTCAAGACGCTGCAAGAAAACCAAAAGGTCGAATTCGAAGTGAAGACGGGCCCGAAGGGTCTGCAAGCTGCGAACATTCGCCCGCTGTAA
B.stag2			WT05_RS08565	WP_010091695.1	contig-26	MDTGIVKWFNDAKGFGFITSDNGGEDLFAHFSEIKMDGFKTLKENQRVSFDVKVGPKGKQAANIQAI	ATGGATACCGGTATCGTGAAATGGTTTAACGATGCTAAAGGTTTCGGCTTTATCACGTCGGACAACGGCGGCGAGGATTTGTTTGCGCATTTTTCCGAAATCAAGATGGACGGCTTCAAAACGCTGAAGGAAAATCAGCGTGTTTCGTTCGACGTGAAAGTCGGGCCGAAAGGCAAGCAGGCAGCGAATATCCAGGCGATCTGA
B.stag1			WT05_RS25840	WP_004196460.1	contig-7	MATGIVKWFNDAKGFGFITPDEGGEDLFAHFSAINMQGFKTLKEGQKVSFEVVQGPKGKQASNIQAA	ATGGCAACTGGTATTGTCAAATGGTTCAATGACGCGAAGGGCTTCGGTTTCATCACCCCCGACGAGGGCGGTGAGGATCTGTTCGCACACTTCTCGGCCATCAACATGCAGGGCTTCAAGACCCTGAAGGAAGGCCAGAAGGTCAGCTTCGAGGTCGTTCAAGGACCGAAAGGCAAGCAGGCTTCGAATATCCAAGCTGCCTGA
B.terr5	B. territorii	MSMB1842	WT00_RS08400	WP_059449591.1	contig-31	MDTGIVKWFNDSKGFGFIAPDNGGDDLFAHFSEIRADGFKTLAENQKVSFETKQGPKGLQAANIKPL	ATGGATACCGGTATCGTTAAGTGGTTCAACGACAGCAAAGGTTTTGGCTTCATCGCTCCGGACAACGGTGGCGATGATCTTTTCGCGCACTTCTCCGAAATCCGGGCTGACGGCTTCAAGACGCTCGCTGAAAATCAAAAGGTGAGCTTCGAAACGAAGCAAGGCCCGAAGGGCCTGCAAGCGGCCAACATCAAGCCTCTGTAA
B.terr4			WT00_RS15995	WP_006751843.1	contig-39	MDTGTVKWFNETKGFGFISPDNGGDDLFAHFSEIRGTGFKTLAEGQKVSYEVKRGPKGLQASNITPQ	GTGGATACCGGTACCGTCAAGTGGTTCAACGAAACCAAGGGCTTTGGTTTCATCTCCCCGGACAACGGCGGCGACGATCTGTTCGCCCATTTCTCGGAAATTCGCGGCACGGGCTTCAAGACCCTCGCCGAAGGCCAGAAGGTCAGCTACGAAGTGAAGCGTGGCCCGAAGGGTCTGCAAGCGTCGAACATCACGCCGCAGTAA
B.terr3			WT00_RS19285	WP_006477070.1	contig-42	MATGTVKWFNDAKGFGFITPEGGGDDLFAHFSEIRVEGFKTLQENQKVEFEVKTGPKGLQAANIRPV	ATGGCAACCGGTACCGTCAAGTGGTTCAATGACGCAAAGGGCTTCGGCTTCATCACCCCGGAAGGCGGCGGCGACGATCTGTTCGCGCACTTCTCGGAAATCCGCGTCGAAGGCTTCAAGACGCTGCAAGAAAACCAGAAGGTTGAATTCGAAGTGAAGACGGGCCCGAAGGGTCTGCAAGCTGCGAACATCCGTCCGGTCTAA
B.terr2			WT00_RS27030	WP_004196460.1	contig-8	MATGIVKWFNDAKGFGFITPDEGGEDLFAHFSAINMQGFKTLKEGQKVSFEVVQGPKGKQASNIQAA	ATGGCAACTGGTATCGTTAAGTGGTTCAACGACGCGAAGGGCTTCGGTTTCATCACTCCCGACGAGGGCGGTGAAGATCTGTTTGCGCACTTCTCGGCCATCAACATGCAGGGCTTCAAGACCCTGAAGGAAGGCCAGAAGGTGAGCTTCGAGGTCGTTCAAGGGCCGAAGGGCAAGCAAGCGTCGAACATCCAGGCCGCCTAA
B.terr1			WT00_RS23785	WP_059448185.1	contig-50	MDTGIVKWFNDAKGFGFITSDNGGEDLFAHFSEIRMEGFKTLKENQRVSFDVKIGPKGKQAANIQAV	ATGGATACCGGTATCGTAAAATGGTTTAACGATGCTAAAGGTTTCGGTTTTATTACGTCCGACAATGGCGGCGAAGATTTGTTTGCGCACTTTTCCGAAATCCGGATGGAAGGTTTCAAAACGCTGAAAGAGAACCAGCGCGTTTCCTTCGACGTGAAAATCGGGCCGAAAGGCAAGCAGGCAGCGAATATCCAGGCGGTGTGA
B.ubo5.2	B. ubonensis	MSMB22	BW23_RS09315	WP_010089472.1	chr2	MDTGTVKWFNETKGFGFITPDKGGDDLFAHFSEIRGTGFKTLAENQKVSYEVKRGPKGLQASNITPL	ATGGATACCGGTACCGTCAAGTGGTTCAACGAAACCAAGGGTTTTGGCTTCATCACGCCCGACAAGGGCGGCGATGACCTGTTCGCGCACTTCTCCGAGATTCGCGGCACGGGTTTCAAGACCCTCGCCGAAAATCAGAAGGTCAGCTACGAAGTGAAGCGCGGCCCGAAGGGCCTGCAGGCATCGAACATCACGCCGCTGTAA
B.ubo4.1			BW23_RS21145	WP_006400508.1	chr1	MATGTVKWFNDAKGFGFITPEGGGDDLFAHFSEIRVEGFKTLQENQKVEFEVKTGPKGLQAANIRPL	ATGGCAACCGGTACCGTCAAGTGGTTCAATGACGCTAAGGGCTTCGGCTTCATCACCCCGGAAGGCGGCGGCGACGATCTGTTCGCGCACTTCTCGGAAATCCGCGTCGAAGGCTTCAAGACGCTGCAAGAAAACCAGAAGGTCGAATTCGAAGTGAAGACGGGCCCGAAGGGTCTGCAAGCTGCGAACATCCGCCCGCTGTAA
B.ubo3.2			BW23_RS10515	WP_045565109.1	chr2	MATGTVKWFNDTKGFGFITPDDGGEDLFAHFSEVQGSGFKSLQESQKVSFDVKQGPKGKQAANIKPL	ATGGCAACCGGTACCGTCAAGTGGTTTAACGATACGAAAGGTTTTGGCTTCATCACGCCGGACGACGGCGGCGAAGACCTGTTCGCGCACTTCTCCGAGGTACAGGGAAGCGGCTTCAAGTCCCTTCAAGAGAGCCAGAAGGTCAGTTTTGACGTCAAGCAGGGCCCGAAAGGGAAGCAGGCAGCGAACATCAAGCCGCTGTAA
B.ubo2.1			BW23_RS26770	WP_004196460.1	chr1	MATGIVKWFNDAKGFGFITPDEGGEDLFAHFSAINMQGFKTLKEGQKVSFEVVQGPKGKQASNIQAA	ATGGCAACTGGTATTGTCAAATGGTTCAATGACGCGAAGGGCTTCGGTTTCATCACTCCCGACGAGGGCGGTGAGGATCTGTTCGCACACTTCTCGGCCATCAACATGCAGGGTTTCAAGACCCTGAAGGAAGGCCAGAAGGTGAGCTTCGAGGTCGTCCAAGGACCGAAAGGCAAGCAGGCTTCGAATATCCAGGCTGCCTGA
B.ubo1.1			BW23_RS18605	WP_010091695.1	chr1	MDTGIVKWFNDAKGFGFITSDNGGEDLFAHFSEIKMDGFKTLKENQRVSFDVKVGPKGKQAANIQAI	ATGGATACCGGTATCGTGAAATGGTTTAACGATGCTAAAGGTTTCGGTTTTATCACGTCAGACAATGGCGGTGAGGATCTGTTTGCGCACTTTTCCGAAATCAAGATGGATGGCTTCAAAACGCTGAAGGAAAATCAGCGTGTTTCCTTCGACGTGAAAGTCGGGCCGAAAGGCAAGCAGGCTGCGAATATCCAGGCGATCTGA
B.viet5	B. vietnamiensis	PC082	WK35_RS02425	WP_006485974.1	contig-109	MDTGIVKWFNDSKGFGFITPDNGGDDLFAHFSEIRADGFKTLAENQKVSFETKQGPKGLQAANIKPL	ATGGATACCGGTATCGTCAAATGGTTCAACGACAGCAAAGGCTTCGGCTTCATCACCCCGGACAATGGCGGTGACGACCTGTTCGCTCACTTCTCCGAAATCCGCGCCGACGGCTTCAAAACGCTCGCCGAAAATCAAAAAGTGAGCTTCGAAACGAAGCAAGGCCCGAAGGGTCTGCAGGCGGCCAACATCAAGCCGCTGTAA
B.viet4			WK35_RS02615	WP_011882304.1	contig-109	MDTGTVKWFNETKGFGFISPDNGGDDLFAHFSEIRGTGFKTLAEGQKVSYEVKRGPKGLQASSITPQ	GTGGATACCGGTACCGTCAAGTGGTTCAACGAAACCAAGGGCTTTGGTTTCATCTCCCCGGATAACGGCGGCGACGATCTGTTCGCCCATTTCTCGGAAATTCGCGGCACGGGCTTCAAGACCCTCGCCGAAGGCCAGAAGGTCAGCTACGAAGTGAAGCGCGGCCCGAAGGGTCTGCAAGCATCGAGCATCACGCCGCAGTAA
B.viet3			WK35_RS04940	WP_006477070.1	contig-116	MATGTVKWFNDAKGFGFITPEGGGDDLFAHFSEIRVEGFKTLQENQKVEFEVKTGPKGLQAANIRPV	ATGGCAACCGGTACCGTCAAGTGGTTCAATGACGCAAAGGGCTTCGGCTTCATCACCCCGGAAGGCGGCGGCGACGATCTGTTCGCGCACTTCTCGGAAATCCGCGTCGAAGGCTTCAAGACGCTGCAAGAAAACCAGAAGGTTGAATTCGAAGTGAAGACGGGCCCGAAGGGTCTGCAAGCTGCGAACATCCGTCCGGTCTAA
B.viet2			WK35_RS08295	WP_004196460.1	contig-135	MATGIVKWFNDAKGFGFITPDEGGEDLFAHFSAINMQGFKTLKEGQKVSFEVVQGPKGKQASNIQAA	ATGGCAACTGGTATCGTTAAGTGGTTCAACGACGCGAAGGGCTTCGGTTTCATCACTCCCGACGAGGGCGGTGAAGATCTGTTTGCGCACTTCTCGGCCA TCAACATGCAGGGCTTCAAGACCCTGAAGGAAGGCCAGAAGGTAAGCTTCGAGGTCGTTCAAGGGCCGAAGGGCAAGCAAGCGTCGAACATCCAGGCCGC GTAA
B.viet1			WK35_RS05495	WP_011883742.1	contig-117	MDTGIVKWFNDAKGFGFITSDNGGEDLFAHFSEIRMEGFKTLKENQRVSFEVKVGPKGKQAANIQAA	ATGGATACCGGTATCGTAAAATGGTTTAACGATGCTAAAGGTTTTGGCTTTATTACATCCGACAATGGCGGCGAAGATTTGTTTGCGCACTTCTCCGAAA TCCGGATGGAAGGCTTCAAGACGTTGAAGGAAAACCAGCGCGTTTCGTTCGAGGTGAAGGTCGGCCCGAAGGGCAAGCAGGCAGCGAATATCCAGGCAGC CTGA
B.glad5.2	B. gladioli	ATCC 10248	BM43_RS14210	WP_013688848.1	chr2	MDTGIVKWFNDSKGFGFITPDNGGDDLFAHFSEVSGDGFKTLAENQKVSFETKRGPKGMQAANIKPL	ATGGATACCGGTATCGTCAAGTGGTTCAATGACAGCAAGGGTTTTGGCTTCATCACGCCGGACAACGGCGGCGACGATCTGTTCGCGCACTTCTCGGAAGTGAGCGGCGACGGCTTCAAGACACTCGCTGAAAATCAGAAAGTCAGCTTCGAGACGAAGCGCGGCCCGAAGGGCATGCAAGCAGCTAACATCAAGCCGCTGTAA
B.glad4.1			BM43_RS25810	WP_012734504.1	chr1	MATGTVKWFNDAKGFGFITPEGGGDDLFAHFSEIRVDGFKTLQENQKVEFEVKTGPKGLQAANIKPL	ATGGCAACCGGCACCGTCAAGTGGTTCAACGACGCTAAGGGTTTTGGCTTCATCACGCCGGAAGGCGGCGGCGACGATCTGTTCGCGCACTTCTCGGAAATCCGTGTCGACGGTTTCAAGACGCTGCAAGAAAACCAGAAGGTCGAATTCGAAGTGAAGACCGGCCCGAAGGGTCTGCAAGCAGCGAACATCAAGCCGCTGTAA
B.glad3.2			BM43_RS14480	WP_036055095.1	chr2	MDTGIVKWFNDSKGFGFIAPDNSKDDLFAHFSEIRGDGFRTLVEGQRVSFETKMGPKGLQASNIKTL	ATGGACACCGGTATCGTCAAGTGGTTCAACGACAGCAAGGGTTTCGGCTTCATCGCGCCGGACAACAGCAAGGACGACCTCTTTGCGCATTTTTCCGAAATTCGCGGTGACGGCTTCCGCACCCTCGTCGAGGGGCAGCGCGTGAGCTTCGAAACGAAGATGGGCCCGAAGGGCCTGCAGGCAAGCAACATCAAGACCCTCTGA
B.glad2.1			BM43_RS28180	WP_013696958.1	chr1	MDTGIVKWFNDAKGFGFITSDNGGEDLFAHFSEIKMDGFKTLKENQRVSFDVKTGPKGKQAANIQAV	ATGGATACCGGTATCGTGAAATGGTTTAACGATGCTAAGGGCTTCGGCTTTATCACGTCCGACAACGGTGGCGAAGATCTGTTCGCGCACTTCTCGGAAATCAAGATGGACGGCTTCAAGACGCTGAAGGAAAACCAACGCGTTTCGTTCGACGTCAAGACCGGCCCGAAGGGCAAGCAGGCTGCCAATATCCAGGCTGTCTGA
B.glad1.1			BM43_RS20360	WP_004196460.1	chr1	MATGIVKWFNDAKGFGFITPDEGGEDLFAHFSAINMQGFKTLKEGQKVSFEVVQGPKGKQASNIQAA	ATGGCAACTGGTATTGTCAAATGGTTCAATGACGCGAAGGGCTTCGGCTTCATCACGCCCGACGAAGGCGGCGAAGATCTGTTTGCACATTTCTCGGCTATCAACATGCAGGGTTTCAAGACCCTGAAGGAAGGCCAGAAGGTGAGCTTCGAGGTCGTCCAAGGCCCGAAGGGCAAGCAGGCTTCGAACATCCAGGCAGCCTGA
B.glum6.1	B. glumae	BGR1	bglu_1g18200		chr1	MTARVLVSSRRTTAAKICSRTSPKSAATASRHSLKIRRSASKRSAARRACRRLTSSRC	ATGACAGCAAGGGTTTTGGTTTCATCACGCCGGACAACGGCGGCGAAGATCTGTTCGCGCACTTCTCCGAAGTCAGCGGCGACGGCTTCAAGACACTCGCTGAAAATCAGAAGGTCAGCTTCGAAACGAAGCGCGGCCCGAAGGGCATGCAGGCGGCTAACATCAAGCCGCTGTAA
B.glum5.1			bglu_1g04140	WP_012734504.1	chr1	MATGTVKWFNDAKGFGFITPEGGGDDLFAHFSEIRVDGFKTLQENQKVEFEVKTGPKGLQAANIKPL	ATGGCAACCGGCACCGTCAAGTGGTTCAACGACGCTAAGGGTTTTGGCTTCATCACGCCGGAAGGCGGCGGCGACGATCTGTTCGCGCACTTCTCGGAAATCCGTGTCGACGGTTTCAAGACGCTGCAAGAGAACCAGAAGGTCGAATTCGAAGTGAAGACCGGCCCGAAGGGTCTGCAAGCAGCGAACATCAAGCCGCTGTAA
B.glum4.2			bglu_2g15090	WP_015877559.1	chr2	MDTGIVKWFNDSKGFGFISPDNGKDDLFAHFSEIRGDGFRSLAEGQRVSFETKVGQKGLQAANITPL	ATGGATACCGGTATCGTCAAGTGGTTCAACGACAGCAAAGGTTTTGGCTTCATCTCGCCGGACAACGGCAAGGATGATCTGTTTGCCCATTTTTCCGAAATTCGCGGCGACGGCTTCCGCTCGCTGGCCGAAGGCCAGCGCGTGAGCTTTGAAACCAAGGTCGGCCAGAAGGGCCTGCAAGCGGCCAACATCACGCCGCTCTGA
B.glum3.1			bglu_1g08360	WP_012734907.1	chr1	MDTGIVKWFNDAKGFGFITSDNGGEDLFAHFSEIRMDGFKTLKENQRVSFDVKTGPKGKQAANIQAL	ATGGATACCGGTATCGTGAAATGGTTTAACGATGCTAAGGGCTTTGGCTTTATTACGTCGGACAACGGTGGCGAAGACCTGTTCGCGCACTTCTCGGAAA TCCGCATGGACGGCTTCAAGACGCTGAAGGAAAATCAGCGTGTCTCGTTCGACGTGAAGACCGGGCCGAAAGGCAAGCAGGCAGCGAACATCCAGGCGCT GTAA
B.glum2.1			bglu_1g28830		chr1	MTGEVGMATGIVKWFNDAKGFGFITPDEGGEDLFAHFSAINMQGFKTLKEGQKVSFEVVQGPKGKQASNIQAA	GTGACAGGGGAAGTAGGTATGGCAACTGGTATCGTCAAGTGGTTCAATGACGCGAAGGGCTTCGGTTTCATTACGCCCGATGAAGGCGGCGAAGATCTGTTTGCACATTTCTCGGCCATCAACATGCAGGGTTTCAAGACCCTGAAAGAAGGCCAGAAAGTGAGCTTCGAGGTGGTTCAAGGCCCGAAGGGCAAGCAGGCTTCGAACATCCAGGCAGCCTGA
B.glum1.2			bglu_2g20180	WP_015878022.1	chr2	MYTGTVKWFNDAKGFGFITPDDGSEDVFVHFSEIQVSGFKSLQDSQRVRYEVRTGPKGKQAADVQPI	ATGTATACCGGCACGGTCAAGTGGTTCAACGACGCGAAAGGCTTTGGGTTCATCACGCCCGACGACGGAAGCGAGGACGTGTTTGTCCATTTTTCCGAAATCCAGGTGAGCGGCTTCAAATCGCTGCAGGACAGCCAACGTGTGCGATACGAGGTGCGTACCGGCCCGAAGGGCAAACAGGCGGCCGACGTGCAGCCGATTTGA
B.mal3.1	B. mallei	NCTC 10247	BMA10247_3184	WP_004196837.1	chr1	MATGTVKWFNDAKGFGFITPEGGGEDLFAHFSEIRVDGFKTLQENQKVEFEVKTGPKGLQAANIKPL	ATGGCAACCGGTACCGTCAAGTGGTTCAACGACGCCAAGGGTTTTGGTTTCATCACGCCGGAAGGCGGCGGCGAAGATCTCTTCGCGCACTTCTCGGAAATCCGCGTCGACGGCTTCAAGACGCTGCAAGAGAACCAGAAGGTCGAGTTTGAAGTGAAGACCGGCCCGAAGGGTCTGCAGGCAGCGAACATCAAGCCGCTGTAA
B.mal2.2			BMA10247_A1442	WP_004187926.1	chr2	MDTGTVKWFNETKGFGFITPDSGGDDLFAHFSEIRSEGYKTLAENQKVSFETKRGPKGLQAANIKPL	ATGGATACCGGTACCGTCAAGTGGTTCAACGAGACCAAGGGTTTTGGCTTCATCACGCCGGATTCGGGCGGCGACGATCTGTTCGCGCATTTCTCCGAAATCCGCAGTGAGGGATACAAGACGCTGGCCGAGAACCAGAAGGTGAGCTTCGAGACGAAGCGGGGCCCGAAAGGCCTCCAGGCTGCCAACATCAAGCCGCTGTAA
B.mal1.1			BMA10247_2156	WP_004196460.1	chr1	MATGIVKWFNDAKGFGFITPDEGGEDLFAHFSAINMQGFKTLKEGQKVSFEVVQGPKGKQASNIQAA	ATGGCAACTGGTATTGTCAAATGGTTCAATGACGCGAAGGGCTTCGGCTTCATCACGCCCGACGAAGGCGGCGAAGATCTGTTTGCACATTTCTCGGCGA TCAACATGCAGGGCTTCAAAACCCTGAAGGAAGGCCAAAAGGTCAGCTTCGAGGTAGTGCAAGGCCCGAAGGGCAAGCAAGCGTCGAACATCCAAGCAGC TTGA
B.psmal4.2	B. pseudomallei	668	BURPS668_A1944	WP_004187926.1	chr2	MDTGTVKWFNETKGFGFITPDSGGDDLFAHFSEIRSEGYKTLAENQKVSFETKRGPKGLQAANIKPL	ATGGATACCGGTACCGTCAAGTGGTTCAACGAGACCAAGGGTTTTGGCTTCATCACGCCGGATTCGGGCGGCGACGATCTGTTCGCGCATTTCTCCGAAA TCCGCAGTGAGGGATACAAGACGCTGGCCGAGAACCAGAAGGTGAGCTTCGAGACGAAGCGGGGCCCGAAAGGCCTCCAGGCTGCCAACATCAAGCCGCT GTAA
B.psmal3.1			BURPS668_3598	WP_004196837.1	chr1	MATGTVKWFNDAKGFGFITPEGGGEDLFAHFSEIRVDGFKTLQENQKVEFEVKTGPKGLQAANIKPL	ATGGCAACCGGTACCGTCAAGTGGTTCAACGACGCCAAGGGTTTTGGTTTCATCACGCCGGAAGGCGGCGGCGAAGATCTCTTCGCGCACTTCTCGGAAATCCGCGTCGACGGCTTCAAGACGCTGCAAGAGAACCAGAAGGTCGAGTTTGAAGTGAAGACCGGCCCGAAGGGTCTGCAGGCAGCGAACATCAAGCCGCTGTAA
B.psmal2.1			BURPS668_0958	WP_004196460.1	chr1	MATGIVKWFNDAKGFGFITPDEGGEDLFAHFSAINMQGFKTLKEGQKVSFEVVQGPKGKQASNIQAA	ATGGCAACTGGTATTGTCAAATGGTTCAATGACGCGAAGGGCTTCGGCTTCATCACGCCCGACGAAGGCGGCGAAGATCTGTTTGCACATTTCTCGGCGATCAACATGCAGGGCTTCAAAACCCTGAAGGAAGGCCAAAAGGTCAGCTTCGAGGTAGTGCAAGGCCCGAAGGGCAAGCAAGCGTCGAACATCCAAGCAGCTTGA
B.psmal1.1			BURPS668_2941	WP_004522324.1	chr1	MDTGIVKWFNDAKGFGFITSDNGGEDLFAHFSEIRMEGFKTLKENQRVSFEVKTGPKGKQAANIQAL	ATGGATACCGGTATCGTGAAATGGTTTAACGATGCTAAGGGCTTCGGCTTTATTACGTCGGACAATGGCGGCGAGGATTTGTTTGCCCATTTCTCCGAAATCAGGATGGAGGGGTTCAAGACCCTTAAAGAGAATCAGCGTGTGTCGTTCGAAGTGAAAACCGGCCCGAAGGGCAAGCAAGCCGCGAATATTCAGGCGCTTTGA
B.okla5	B. oklahomensis	EO147	WG70_RS01120	WP_010109315.1	contig-105	MDTGTVKWFNDSKGFGFISPDSGGDDLFAHFSEIRGEGFKTLAENQKVSFETKRGPKGLQAANIKAL	ATGGATACCGGTACCGTCAAGTGGTTCAACGACAGCAAGGGTTTTGGCTTCATTTCGCCGGATTCGGGAGGCGACGATCTGTTCGCGCACTTCTCCGAAATCAGGGGCGAAGGATTCAAGACGCTGGCCGAGAACCAGAAGGTGAGCTTCGAGACGAAGCGAGGCCCGAAGGGCCTTCAGGCAGCCAACATCAAGGCGCTGTAA
B.okla4			WG70_RS21625	WP_010109085.1	contig-76	MDTGTVKWFNDSKGFGFITPDKGGDDLFAHFSEIRGDGFKTLAENQKVSYETKRGPKGLQASNITPL	ATGGATACCGGTACCGTCAAGTGGTTCAACGACAGCAAGGGTTTTGGTTTCATTACGCCTGACAAGGGTGGCGACGACCTGTTCGCGCACTTTTCCGAGATTCGCGGCGATGGTTTCAAGACGCTCGCCGAAAATCAAAAAGTCAGCTACGAAACGAAGCGTGGCCCGAAGGGCCTGCAAGCGTCGAACATCACGCCGCTTTAA
B.okla3			WG70_RS04610	WP_010106722.1	contig-114	MATGTVKWFNDAKGFGFITPEGGGEDLFAHFSEIRSEGFKTLQENQKVEFEVKTGPKGLQAANIKPL	ATGGCAACCGGCACCGTCAAGTGGTTCAACGACGCTAAGGGTTTTGGTTTCATCACCCCGGAAGGCGGCGGCGAAGACCTCTTCGCGCATTTCTCGGAAATCCGCAGCGAAGGCTTCAAGACGCTGCAAGAGAACCAGAAGGTCGAGTTCGAAGTGAAGACCGGCCCGAAGGGTCTGCAAGCAGCGAACATCAAGCCGCTGTAA
B.okla2			WG70_RS06655	WP_004196460.1	contig-126	MATGIVKWFNDAKGFGFITPDEGGEDLFAHFSAINMQGFKTLKEGQKVSFEVVQGPKGKQASNIQAA	ATGGCAACTGGTATTGTCAAATGGTTCAATGACGCGAAGGGCTTTGGCTTCATCACGCCCGACGAAGGCGGCGAAGATCTGTTTGCACATTTCTCGGCGATCAACATGCAGGGCTTCAAGACCCTGAAGGAAGGCCAAAAGGTCAGCTTCGAGGTTGTGCAGGGCCCGAAGGGTAAGCAGGCGTCGAACATCCAAGCTGCTTGA
B.okla1			WG70_RS00465	WP_010105623.1	contig-103	MDTGIVKWFNDAKGFGFITSDNGGEDLFAHFSEIKMDGFKTLKENQRVSFEVKTGPKGKQAANIQAL	ATGGATACCGGTATCGTGAAATGGTTTAACGATGCTAAGGGCTTCGGCTTTATTACGTCGGACAATGGCGGCGAGGATTTGTTTGCCCATTTCTCCGAAATCAAGATGGACGGCTTCAAGACCCTTAAAGAGAATCAGCGTGTGTCGTTCGAAGTGAAAACCGGTCCGAAAGGCAAGCAAGCCGCGAATATTCAGGCGCTTTGA
B.thai4.1	B. thailandensis	E264	BTH_I2936	WP_004196837.1	chr1	MATGTVKWFNDAKGFGFITPEGGGEDLFAHFSEIRVDGFKTLQENQKVEFEVKTGPKGLQAANIKPL	ATGGCAACCGGTACCGTCAAGTGGTTCAACGACGCTAAGGGTTTTGGTTTCATCACGCCGGAAGGCGGCGGCGAAGATCTCTTCGCGCACTTCTCGGAAATCCGCGTCGACGGCTTCAAGACGCTGCAAGAGAACCAGAAGGTCGAGTTTGAAGTGAAGACCGGCCCGAAGGGCCTGCAGGCAGCGAACATCAAGCCGCTGTAA
B.thai3.2			BTH_II1002	WP_009896440.1	chr2	METGTVKWFNETKGFGFITPDSGGDDLFAHFSEIRSEGYKTLADNQKVSFETKRGPKGLQAANIKPL	ATGGAAACCGGTACTGTCAAATGGTTCAACGAAACCAAGGGTTTTGGCTTCATCACGCCTGATTCGGGTGGCGACGATTTGTTCGCGCATTTCTCCGAAA TCCGCAGCGAGGGGTACAAGACGCTGGCCGACAACCAGAAGGTGAGCTTCGAGACGAAGCGGGGCCCGAAGGGCCTCCAGGCTGCCAACATCAAGCCGCT GTAA
B.thai2.1			BTH_I0761	YP_441317.1	chr1	MLVVSSDCVTGEVGMATGIVKWFNDAKGFGFITPDEGGEDLFAHFSAINMQGFKTLKEGQKVSFEVVQGPKGKQASNIQAA	GTGCTCGTTGTAAGTAGCGACTGTGTGACAGGGGAAGTAGGTATGGCAACTGGTATTGTCAAATGGTTCAATGACGCGAAGGGCTTCGGTTTCATCACGCCCGACGAAGGCGGCGAAGATCTGTTTGCACATTTCTCGGCGATCAACATGCAGGGCTTCAAGACCCTGAAGGAAGGCCAAAAGGTCAGCTTCGAGGTGGTGCAAGGCCCGAAGGGTAAGCAAGCGTCGAACATCCAAGCTGCTTGA
B.thai1.1			BTH_I1594	WP_004522324.1	chr1	MDTGIVKWFNDAKGFGFITSDNGGEDLFAHFSEIRMEGFKTLKENQRVSFEVKTGPKGKQAANIQAL	ATGGATACCGGTATCGTGAAATGGTTTAACGATGCTAAGGGCTTCGGCTTTATTACGTCGGACAATGGCGGCGAGGATTTGTTTGCCCATTTCTCCGAAA TCAGGATGGAGGGGTTCAAGACCCTTAAAGAGAATCAGCGTGTGTCGTTCGAAGTGAAAACCGGTCCGAAGGGCAAGCAAGCCGCGAATATTCAGGCGCT TTGA
P.xen7.2	Paraburkholderia xenovorans	LB400	Bxe_B2780	WP_007178877.1	chr2	MDTGTVKWFNDSKGFGFITPDKGGDDLFAHFSEISGDGFKTLAENQKVSFETKQGPKGLQAANIKPM	ATGGATACCGGTACCGTTAAGTGGTTCAACGACAGCAAAGGCTTTGGCTTCATCACCCCGGACAAGGGCGGCGACGACCTGTTCGCGCACTTCTCCGAAATCAGCGGCGACGGCTTCAAGACGCTGGCTGAGAATCAGAAAGTGAGCTTCGAAACGAAGCAAGGCCCGAAGGGTCTGCAAGCGGCTAACATCAAGCCGATGTAA
P.xen6.1			Bxe_A2596	WP_007584087.1	chr1	MDTGTVKWFNDSKGFGFITPDAGGDDLFAHFSEIRGDGFKTLAENQKVSYETKRGPKGMQAANISPQ	ATGGATACCGGTACTGTCAAATGGTTCAACGATAGCAAAGGCTTTGGCTTCATTACTCCTGATGCTGGCGGCGACGATCTCTTCGCTCACTTCTCGGAAATTCGCGGCGACGGTTTCAAGACGCTCGCAGAAAACCAGAAGGTGAGCTACGAGACAAAGCGCGGCCCGAAGGGTATGCAGGCCGCGAATATCTCGCCGCAGTAA
P.xen5.1			Bxe_A2061	WP_007181784.1	chr1	MPTGTVKWFNDAKGFGFITPDDGGEDLFAHFSEIRSEGFKSLQENQKVSFEIKQGPKGKQAADIKPV	ATGCCAACCGGTACAGTGAAATGGTTTAACGACGCGAAAGGCTTTGGCTTCATCACGCCCGACGACGGCGGCGAAGATCTGTTCGCCCACTTCTCGGAGATCCGTTCCGAGGGTTTCAAGTCGTTGCAGGAAAACCAGAAGGTCAGCTTTGAAATCAAGCAGGGGCCGAAGGGCAAACAGGCGGCGGACATCAAGCCGGTCTGA
P.xen4.1			Bxe_A0430	WP_007180251.1	chr1	METGTVKWFNDAKGFGFITPDGGGEDLFAHFSEIRTEGFKTLQENQKVTFEVKTGPKGKQAANIKPV	ATGGAAACCGGTACCGTCAAATGGTTCAATGACGCAAAGGGCTTTGGCTTCATCACGCCGGACGGCGGCGGCGAAGATCTGTTCGCGCATTTCTCGGAAATCCGCACGGAAGGCTTCAAGACGCTGCAAGAAAACCAAAAGGTTACGTTTGAAGTGAAGACGGGCCCGAAGGGCAAGCAAGCTGCTAACATCAAGCCGGTGTAA
P.xen3.2			Bxe_B2951	YP_552394.1	chr2	MQHTTFTGLKMATGTVKWFNDAKGFGFITPDDGGEDLFAHFSEVQGSGFKSLQENQKVTFEVKQGPKGKQAANIQPA	ATGCAACACACAACATTTACTGGATTAAAAATGGCAACAGGTACTGTGAAGTGGTTTAACGATGCAAAGGGCTTTGGCTTCATCACGCCGGACGACGGCG GCGAAGACCTGTTCGCGCACTTTTCGGAAGTTCAAGGCAGCGGCTTCAAGTCCCTGCAGGAAAACCAGAAGGTGACGTTTGAAGTTAAGCAAGGCCCGAA GGGCAAGCAAGCTGCGAACATCCAGCCGGCCTAA
P.xen2.1			Bxe_A0913	WP_007180812.1	chr1	METGIVKWFNDAKGFGFITSDSGGEDLFAHFSEIRADGFKSLKENQRVSFDVKAGPKGKQAANIQPL	ATGGAAACTGGTATCGTCAAATGGTTCAACGATGCTAAAGGCTTTGGCTTCATTACATCGGATTCGGGCGGCGAAGATCTGTTCGCGCACTTTTCGGAGATTCGCGCCGACGGCTTCAAATCGCTGAAGGAAAACCAGCGCGTCTCGTTCGACGTCAAGGCGGGCCCGAAGGGCAAGCAGGCGGCAAACATCCAGCCGCTGTAA
P.xen1.1			Bxe_A0798	WP_007180614.1	chr1	MATGTVKWFNDAKGFGFITPDEGGEDLFAHFSAIQMNGFKTLKEGQKVTFEVVQGPKGKQASNIQAPA	ATGGCAACTGGTACGGTCAAATGGTTCAATGACGCAAAAGGTTTCGGATTCATCACGCCTGACGAAGGTGGCGAGGATCTGTTTGCACACTTCTCGGCCATCCAGATGAATGGGTTCAAGACCCTCAAGGAAGGCCAAAAGGTAACCTTCGAGGTCGTGCAAGGCCCGAAAGGCAAACAGGCATCGAACATTCAGGCGCCCGCCTGA
P.phym8.2	Paraburkholderia phymatum	STM815	Bphy_4995	WP_012404249.1	chr2	METGIVKWFNDSKGFGFITPDKGGDDLFAHFSEITGEGFKTLAENQKVSFEIKKGPKGLQAANIKPL	ATGGAAACCGGTATCGTTAAGTGGTTCAACGACAGCAAAGGCTTTGGCTTCATCACACCGGACAAGGGCGGCGACGACCTGTTCGCGCATTTTTCGGAAA TTACGGGCGAAGGCTTCAAGACCCTTGCTGAAAACCAGAAGGTGAGTTTCGAAATCAAGAAGGGGCCGAAGGGTCTGCAAGCGGCGAATATCAAGCCGCT GTAA
P.phym7.1			Bphy_2727	WP_012402098.1	chr1	METGTVKWFNDAKGFGFITPDAGGEDLFAHFSEIRVEGFKTLQENQKVTYDVKTGPKGKQAANIKPA	ATGGAAACCGGTACCGTCAAGTGGTTCAATGACGCAAAGGGCTTTGGCTTCATCACCCCGGACGCTGGCGGCGAAGATCTGTTCGCGCATTTCTCGGAAATCCGCGTCGAAGGCTTCAAGACGCTGCAGGAAAACCAAAAGGTTACCTACGACGTCAAGACGGGCCCGAAGGGCAAGCAAGCCGCTAACATCAAGCCGGCCTAA
P.phym6.1			Bphy_0676	WP_012400086.1	chr1	METGIVKWFNDAKGYGFITSDTGGEDLFAHFSEIRADGFKSLKENQRVSFDVKAGPKGRQAANIQPL	ATGGAAACGGGTATCGTCAAATGGTTTAACGATGCTAAAGGCTACGGCTTCATCACGTCCGACACGGGCGGTGAGGATCTCTTCGCGCACTTCTCGGAGA TCCGCGCGGATGGCTTCAAGTCGCTGAAGGAGAACCAGCGCGTGTCGTTCGACGTGAAGGCTGGCCCGAAGGGCCGGCAGGCTGCGAACATTCAGCCGCT GTAA
P.phym5.2			Bphy_5169	WP_012404419.1	chr2	MATGTVKWFNDAKGFGFITPDDGGEDLFAHFSEIRTEGFKSLQENQKVSFEVKMGPKGKQAANIKPA	ATGGCAACCGGCACAGTGAAATGGTTCAACGATGCAAAGGGCTTTGGCTTCATCACTCCAGATGACGGTGGGGAAGACCTGTTTGCCCACTTCTCGGAAATCAGGACAGAGGGCTTCAAGTCGCTGCAGGAAAACCAGAAGGTAAGCTTCGAGGTAAAAATGGGACCGAAGGGCAAGCAGGCGGCGAATATCAAGCCTGCCTGA
P.phym4.p			Bphy_7382	WP_012406518.1	plasmid pBPHY02	MATGTVKWFNDAKGFGFITPDDGGEDLFAHFSEIKTEGFKSLQENQKVSFDVKMGPKGKQAANIKPV	ATGGCAACTGGTACAGTGAAATGGTTTAACGATGCGAAGGGCTTTGGTTTCATCACTCCGGACGACGGCGGGGAAGACCTGTTCGCCCACTTCTCGGAAATCAAGACTGAAGGCTTCAAGTCATTGCAGGAAAACCAAAAAGTAAGCTTCGACGTGAAGATGGGACCGAAGGGCAAGCAGGCTGCAAATATCAAGCCTGTGTAA
P.phym3.1			Bphy_0567	WP_007586257.1	chr1	MATGTVKWFNDAKGFGFITPDEGGEDLFAHFSAIQMNGFKTLKEGQKVSFEVVQGPKGKQASNIQSAA	ATGGCAACTGGTACGGTCAAGTGGTTCAACGACGCGAAAGGTTTCGGATTCATTACGCCCGACGAAGGCGGTGAGGATCTGTTTGCACACTTTTCGGCTATCCAGATGAACGGTTTCAAGACCCTCAAGGAAGGCCAGAAGGTTAGCTTCGAGGTCGTTCAAGGCCCGAAGGGCAAACAGGCATCGAACATTCAGTCCGCAGCCTGA
P.phym2.2			Bphy_5269	WP_012404513.1	chr2	MAEGTVKWFNDAKGFGFITPDDGGDDLFAHFSEVRVNGFKSLQENQRVKFDVKQGPKGKQAANIEPI	ATGGCAGAAGGAACGGTGAAGTGGTTCAACGATGCAAAGGGATTCGGCTTCATTACACCGGACGACGGAGGGGATGACCTCTTTGCTCATTTCTCGGAGGTCCGGGTGAATGGGTTCAAGTCTTTGCAAGAAAATCAGCGGGTGAAGTTCGATGTAAAGCAGGGTCCGAAAGGTAAGCAGGCGGCAAACATCGAGCCGATATAA
P.phym1.p			Bphy_6942	YP_001862998.1	plasmid pBPHY01	MVQRRQGFWVHHTGRRSGDDLFAHFSEVQAQGFKSLQEGQRVSFDVKQGPKGKQAANIQPI	GTGGTTCAACGACGCCAAGGGTTTTGGGTTCATCACACCGGACGAAGGTCTGGTGATGACCTGTTTGCACATTTTTCGGAGGTGCAAGCGCAAGGCTTCAAGTCGTTGCAAGAGGGGCAGCGTGTCAGTTTCGACGTCAAGCAGGGACCCAAAGGAAAACAGGCAGCGAATATCCAGCCGATTTGA

## Sheet: Table S4 - RhlE-like helicases
Table S4 - RhlE-like helicases selected from 24 Burkholderia and 2 Paraburkholderia species. Bcc species are highlighted in bold.
Abbreviated name	Species	Strains	Locus Tag	RefSeq Accession	Protein sequence
Bamb3	Burkholderia ambifaria	AMMD*	BAMB_RS31205	WP_041491809.1	MSFASLGLIDPLLRNLQDLNYQTPTPVQVKAIPAVLGGKDVMAGAQTGTGKTAGFALPLLQRLVQQGPAVSSNRARVLVLVPTRELAEQVLQSFVAYGKGLDLRFLAAYGGVSINPQMMKLRKGVDVLVATPGRLLDLNRQNAVQFDQVETLVLDEADRMLDLGFARELNAVFAALPVQRQTLLFSATFTDDIRTMAASILRSPVNISVSPPNVTGSKIKQWVVTVDKRNKPDLFMHLVAENNWDHALVFVKTRNGVEYLAAMLDEAGYAVDTIHGDKPQPARLRALERFKTGEVQMLVATDVAARGLDIDDLPLVINVDLPIVAQDYVHRIGRTGRAGASGVAVSLVCADEAPQLAAIEALIGQTLRREEEPGFEAEHRVPETSSTGQIIKKPKKPKK…
Bamb1			BAMB_RS13755	WP_011657851.1	MSFESLGLAEPLVKAVNELGYTSPTPIQQQAIPAVLGGGDLLAGAQTGTGKTAGFTLPILQRLHTYYAEHRGAKRAVRALILTPTRELAAQVEESVRAYSKYVKLRSTVMFGGVSINPQIDALKRGVDIVVATPGRLLDHMQQKTIDLSNLDILVLDEADRMLDMGFIHDIKRVLAKLPPQRQNLLFSATFSDEIKSLADSLLDSPALIEVARRNTTAESVAQKIHPVDRDRKRELLTHLIREHNWFQVLVFTRTKHGANRLAEQLTKDGISAMAIHGNKSQSARTRALAEFKSSTLQVLVATDIAARGIDIDQLPHVVNFDLPNVPEDYVHRIGRTGRAGATGEAVSLVCVDEKQLLRDIERLIKREIPQEVIAGFEPDPSAKPEPIQQRRGQQPRGG…
Bamb2			BAMB_RS11915	WP_041491228.1	MSDSVAKPVDATFDQFGLAADILKAIAEQGYTTPTPIQAQAIPVVLAGRDVMGAAQTGTGKTASFSLPIIQRLLPQASTSASPARHPVRALILTPTRELADQVAANVHAYAKHTSLRSAVVFGGVDMNPQMAELRRGVEILIATPGRLLDHVQQKTANLGQVQILVLDEADRMLDMGFLPDLQRILNLLPKERQTLLFSATFSPEIKKLASTYLRNPQTIEVARSNSTNANVTQIVYDVAEGDKHGAVVQLLRDRGLKQVLVFCNSKIGASRLARNLERDGVVASAIHGDKSQLERMQALDAFKRGEIEALVATDVAARGLDIAELPAVINFDLPFNAEDYVHRIGRTGRAGATGDALSLCSPNERKQLADIEKLIKRPLEVQTLALDKPSRHRHDERG…
Bant3	Burkholderia anthina	MSMB0848*	WS84_RS17605	WP_059581536.1	MSFASLGLIEPLLRNLQGLNYQTPTPVQAKAIPAVLGGKDVMAAAQTGTGKTAGFALPLLQRLAQHGPAVSSNRARVLVLVPTRELAEQVLQSFVEYGKGLDLRFLAAYGGVSINPQMMKLRKGVDVLVATPGRLLDLNRQNAVQFDQVQTLVLDEADRMLDLGFARELDAVFAALPARRQTLLFSATFSDEIRKMAASILRSPVDISVSPPNATASKIKQWVVTVDKRNKPELFMHLVAQNKWEHALVFVKTRNGVDYLALMLEKAGYAVDTIHGDKPQPARLRALERFKTGEVQMLVATDVAARGLDIDDLPLVINVDLPIVAQDYVHRIGRTGRAGASGVAVSLVCADEAPQLAAIEALIRQTLRREEEPGFEAEHRVPETSATGEIIRKPKKPKK…
Bant1			WS84_RS00610	WP_059578649.1	MSFESLGLAEPLVKAVNELGYTSPTPIQQQAIPAVLGGGDLLAGAQTGTGKTAGFTLPILQRLHTFYAEHRGAKRAVRALILTPTRELAAQVEESVRAYSKYLKLRSTVMFGGVSINPQIDALKRGVDIVVATPGRLLDHMQQKTIDLSDLDILVLDEADRMLDMGFIHDIKRVLAKLPPQRQNLLFSATFSDEIKALADSLLDSPALIEVARRNTTAESVAQKIHPVDRDRKRELLTHLIREHNWFQVLVFTRTKHGANRLAEQLTKDGISAMAIHGNKSQSARTRALAEFKNSTLQVLVATDIAARGIDIDQLPHVVNFDLPNVPEDYVHRIGRTGRAGATGEAVSLVCVDEKQLLRDIERLIKREIPQEVIAGFEPDPNAKPEPIQQRRGQQQPRG…
Bant2			WS84_RS13520	WP_059583701.1	MSDSVAKPVDATFDQFGLAADILKAIAEQGYTTPTPIQAQAIPVVLAGRDVMGAAQTGTGKTASFSLPIIQRLLPQANTSASPARHPVRALILTPTRELADQVAANVHAYAKHTPLRSAVVFGGVDMNPQSAELRRGVEILIATPGRLLDHVQQKTANLGQVQILVLDEADRMLDMGFLPDLQRILNLLPKERQTLLFSATFSGEIKKLASTYLRNPQTIEVARSNSTNANVTQIVYDVAEGDKQAAVVQLLRDRGLKQVIVFCNSKIGASRLARNLERDGVVASAIHGDKTQIERMQALDAFKRGEIEALVATDVAARGLDIAELPAVINFDLPFSAEDYVHRIGRTGRAGATGDALSLCSPNERKQLADIEKLIKRPLEVQTLKLDKPARHRHDDRG…
Bcen3	Burkholderia cenocepacia	J2315*	BCAM2814	WP_006482687.1	MSFASLGLIEPLLHNLQGLNYQTPTPVQAKAIPAVLGGKDVMAAAQTGTGKTAGFALPLLQRLVQHGPAVSSNRARVLVLVPTRELAEQVLQSFVEYGKGLDLRFLAAYGGVSINPQMMKLRKGVDVLVATPGRLLDLNRQNAVQFDQVQTLVLDEADRMLDLGFARELDAVFAALPAKRQTLLFSATFSDEIRTMAAGILRNPVDISVSAPNATASKIKQWVVTVDKRNKPGLFMHLVAQNKWEHALVFVKTRNGVDYLAVMLEKAGYAVDTIHGDKPQPARLRALERFKAGEVQMLVATDVAARGLDIDDLPLVINVDLPIVAQDYVHRIGRTGRAGASGVAVSLVCADEAPQLAAIEALIRQTLRREEEPGFEAEHRVPETSATGQIIKKPKKPKK…
Bcen1			BCAL0933	WP_006497357.1	MSFESLGLAEPLVKAVNELGYTSPTPIQQQAIPAVLGGGDLLAGAQTGTGKTAGFTLPILQRLHTFYAEHRGAKRAVRALILTPTRELAAQVEESVRAYSKYLKLRSTVMFGGVSINPQIDALKRGVDIVVATPGRLLDHMQQKTIDLSDLDILVLDEADRMLDMGFIHDIKRVLAKLPPQRQNLLFSATFSDEIKALADSLLDSPALIEVARRNTTAESVAQKIHPVDRDRKRELLTHLIREHNWFQVLVFTRTKHGANRLAEQLTKDGISAMAIHGNKSQSARTRALAEFKNSTLQVLVATDIAARGIDIDQLPHVVNFDLPNVPEDYVHRIGRTGRAGATGEAVSLVCVDEKQLLRDIERLIKREIPQEVIAGFEPDPNAKPEPIQQRRGQQQPRG…
Bcen2			BCAL2412	YP_002231536.1	MSDSVAKPVDATFDQFGLAADILKAIAEQGYTTPTPIQAQAIPVVLAGRDVMGAAQTGTGKTASFSLPIIQRLLPQANTSASPARHPVRALILTPTRELADQVAANVHAYAKHTPLRSAVVFGGVDMNPQSAELRRGVEILIATPGRLLDHVQQKTANLGQVQILVLDEADRMLDMGFLPDLQRILNLLPKERQTLLFSATFSGEIKKLASTYLRNPQTIEVARSNSTNANVTQIVYDVAEGDKQAAVVQLLRDRGLKQVIVFCNSKIGASRLARNLERDGVVASAIHGDKTQIERMQALDAFKRGEIEALVATDVAARGLDIAELPAVINFDLPFSAEDYVHRIGRTGRAGATGDALSLCSPNERKQLADIEKLIKRPLEMQTLKLDKPARHRHDERG…
Bcep3	Burkholderia cepacia	ATCC 25416*	BURCEP_RS0139255	WP_027792778.1	MSFASLGLIDPLLRNLQDLNYQAPTPVQAKAIPAVLGGKDVMAGAQTGTGKTAGFALPLLQRLVQHGPAVSSNRARVLVLVPTRELAEQVLQSFIAYGKGLDLRFLAAYGGVSINPQMMKLRKGVDVLVATPGRLLDLNRQNAVQFDQVQTLVLDEADRMLDLGFARELNAVFAALPAQRQTLLFSATFSDEIRAMAASILRGPVNISVSPPNATASKIKQWVVPVDKRNKPDLFMHLVAENKWEHALVFVKTRNGVDYLAAMLDEAGYAVDTIHGDKPQPARLRALERFKTGEVQMLVATDVAARGLDIDDLPLVINVDLPIVAQDYVHRIGRTGRAGASGVAVSLVCADEAPQLAAIEALIRQTLRREEEPGFEAEHRVPETSATGQIIKKPKKPKK…
Bcep1			BURCEP_RS0117380	WP_027789193.1	MSFESLGLAEPLVKAVNELGYTSPTPIQQQAIPAVLGGGDLLAGAQTGTGKTAGFTLPILQRLHTFYAEHRGAKRAVRALILTPTRELAAQVEESVRAYSKYLKLRSTVMFGGVSINPQIDALKRGVDIVVATPGRLLDHMQQKTIDLSDLDILVLDEADRMLDMGFIHDIKRVLAKLPPQRQNLLFSATFSDEIKALADSLLDSPALIEVARRNTTAESVAQKIHPVDRDRKRELLTHLIREHNWFQVLVFTRTKHGANRLAEQLTKDGISAMAIHGNKSQSARTRALAEFKNSTLQVLVATDIAARGIDIDQLPHVVNFDLPNVPEDYVHRIGRTGRAGATGEAVSLVCVDEKQLLRDIERLIKREIPQEVIAGFEPDPNAKPEPIQQRRGQQQPRG…
Bcep2			BURCEP_RS0101110	WP_027786815.1	MSDSVAKPVDATFDQFGLAADILKAIAEQGYTTPTPIQAQAIPVVLAGRDVMGAAQTGTGKTASFSLPIIQRLLPQANTSASPARHPVRALILTPTRELADQVAANVHAYAKHTPLRSAVVFGGVDMNPQMAELRRGVEILIATPGRLLDHVQQKTANLGQVQILVLDEADRMLDMGFLPDLQRILNLLPKERQTLLFSATFSPEIKKLASTYLRNPQTIEVARSNSTNANVTQIVYDVAEGDKQAAVVQLLRDRGLKQVIVFCNSKIGASRLARNLERDGVVASAIHGDKTQIERMQALDAFKRGEIEALVATDVAARGLDIAELPAVINFDLPFSAEDYVHRIGRTGRAGATGDALSLCSPNERKQLADIEKLIKRPLEMQTLTLDKPARHRHDERG…
Bcont3	Burkholderia contaminans	LMG 23361*	WR31_RS09040	WP_039360420.1	MSFASLGLIDPLLRNLQDLNYQAPTPVQAKAIPAVLGGKDVMAGAQTGTGKTAGFALPLLQRLVQHGPAVSSNRARVLVLVPTRELAEQVLQSFIAYGNGLDLRFLAAYGGVSINPQMMKLRKGVDVLVATPGRLLDLNRQNAVQFDQVQTLVLDEADRMLDLGFARELNAVFAALPAQRQTLLFSATFTDDIRAMAATILRSPVNISVSPPNATASKIKQWVVTVDKRNKPDLFMHLVAENKWEHALVFVKTRNGVDYLAAMLDEAGYAVDTIHGDKPQPARLRALERFKTGEVQMLVATDVAARGLDIDDLPLVINVDLPIVAQDYVHRIGRTGRAGASGVAVSLVCADEAPQLAAIEALIKQTLRREEEPGFEAEHRVPETSATGQIIKKPKKPKK…
Bcont1			WR31_RS04395	WP_039359990.1	MSFESLGLAEPLVKAVNELGYTSPTPIQQQAIPAVLGGGDLLAGAQTGTGKTAGFTLPILQRLHTFYAEHRGAKRAVRALILTPTRELAAQVEESVRAYSKYVKLRSTVMFGGVSINPQIDALKRGVDIVVATPGRLLDHMQQKTIDLSDLDILVLDEADRMLDMGFIHDIKRVLAKLPPQRQNLLFSATFSDEIKALADSLLDSPALIEVARRNTTAESVAQKIHPVDRDRKRELLTHLIREHNWFQVLVFTRTKHGANRLAEQLTKDGISAMAIHGNKSQSARTRALAEFKNSTLQVLVATDIAARGIDIDQLPHVVNFDLPNVPEDYVHRIGRTGRAGATGEAVSLVCVDEKQLLRDIERLIKREIPQEVIAGFEPDPNAKPEPIQQRRGQQQPRG…
Bcont2			WR31_RS06195	WP_039370430.1	MSDSVAKPVDATFDQFGLAADILKAIAEQGYTTPTPIQAQAIPVVLAGRDVMGAAQTGTGKTASFSLPIIQRLLPQANTSASPARHPVRALILTPTRELADQVAANVHAYAKHTPLRSAVVFGGVDMNPQSAELRRGVEILIATPGRLLDHVQQKTANLGQVQILVLDEADRMLDMGFLPDLQRILNLLPKERQTLLFSATFSGEIKKLASTYLRNPQTIEVARSNSTNANVTQIVYDVAEGDKQAAVVQLLRDRGLKQVIVFCNSKIGASRLARNLERDGVVASAIHGDKTQIERMQALDAFKRGEIEALVATDVAARGLDIAELPAVINFDLPFSAEDYVHRIGRTGRAGATGDALSLCSPNERKQLADIEKLIKRPLEVQTLALDKPARHRHDERG…
Bdif3	Burkholderia diffusa	INT4-BP16*	WI69_RS23345	WP_059543191.1	MSFASLGLIDPLLRNLQGLNYQTPTPVQAKAIPAVLGGKDVMAAAQTGTGKTAGFALPLLQRLVQHGPAVSSNRARVLVLVPTRELAEQVLQSFVEYGKGLDLRFLAAYGGVSINPQMMKLRKGVDVLVATPGRLLDLNRQNAVQFDQVQTLVLDEADRMLDLGFARELNAVFAALPVQRQTLLFSATFTDDIRAMAASILRDPVNISVSPPNVTASKIKQWVVPVDKRNKPDLFMHLVAENNWDHALVFVKTRNGVDYLAAMLNDAGYAVDTIHGDKPQPARLRALERFKTGEVQMLVATDVAARGLDIDDLPLVINVDLPIVAQDYVHRIGRTGRAGASGVAVSLVCADEAPQLAAIEALIRQTLRREEEPGFEAEHRVPETSATGQIIKKPKKPKK…
Bdif1			WI69_RS26865	WP_059465731.1	MSFESLGLAEPLVKAVNELGYTSPTPIQQQAIPAVLGGGDLLAGAQTGTGKTAGFTLPILQRLHTFYAEHRGAKRAVRALILTPTRELAAQVEESVRAYSKYLKLRSTVMFGGVSINPQIDALKRGVDIVVATPGRLLDHMQQKTIDLSDLDILVLDEADRMLDMGFIHDIKRVLAKLPPQRQNLLFSATFSDEIKSLADSLLDSPALIEVARRNTTAESVAQKIHPVDRDRKRELLTHLIREHNWFQVLVFTRTKHGANRLAEQLTKDGISAMAIHGNKSQSARTRALAEFKNSTLQVLVATDIAARGIDIDQLPHVVNFDLPNVPEDYVHRIGRTGRAGATGEAVSLVCVDEKQLLRDIERLIKREIPQEVIAGFEPDPNAKPEPIQQRRGQQPRGG…
Bdif2			WI69_RS17315	WP_059468166.1	MSDSVAKPVDATFDQFGLAADILKAIAEQGYTTPTPIQAQAIPVVLAGRDVMGAAQTGTGKTASFSLPILQRLLPQANTSASPARHPVRALILTPTRELADQVAANVHAYGKHTSLRSAVVFGGVDMNPQMAELRRGVEILIATPGRLLDHVQQKTANLGQVQMLVLDEADRMLDMGFLPDLQRILNLLPKERQTLLFSATFSPEIKKLASTYLRNPQTIEVARSNSTNANVTQIVYDVAEGDKQAAVVQLLRDRGLKQVIVFCNSKIGASRLARNLERDGVVASAIHGDKSQIERMQALDAFKRGEIEALVATDVAARGLDIAELPAVINFDLPFNAEDYVHRIGRTGRAGATGDALSLCSPNERKQLADIEKLIKRPLDVQTLALDKPARHRHDERG…
Bdol1	Burkholderia dolosa	AU0158	AK34_RS15110	WP_035971757.1	MSFESLGLAEPLVKAVNELGYTSPTPIQQQAIPAVLGGGDLLAGAQTGTGKTAGFTLPILQRLHTFYAEHRNAKRAVRALILTPTRELAAQVEESVRAYSKYLKLRSTVMFGGVSINPQIDALKRGVDIVVATPGRLLDHMQQKTIDLSSLDILVLDEADRMLDMGFIHDIKRVLAKLPPRRQNLLFSATFSDEIKALADSLLDSPALIEVARRNTTAETVAQKIHPVDRDRKRELLTHLIREHNWFQVLVFTRTKHGANRLAEQLTKDGISAMAIHGNKSQSARTRALTEFKNSTLQVLVATDIAARGIDIDQLPHVVNFDLPNVPEDYVHRIGRTGRAGATGEAVSLVCVDEKQLLRDIERLIKREIPQEVIAGFEPDPNAKPEPIQQRRGQQPRGG…
Bdol2			AK34_RS16920	WP_035971981.1	MSDSVAKPADANFDQFGLAADILKAIAEQGYTTPTPIQAQAIPVVLAGRDVMGAAQTGTGKTASFSLPIIQRLLPQANTSASPARHPVRALILTPTRELADQVAANVHAYAKHTPLRSAVVFGGVDMNPQMAELRRGVEILIATPGRLLDHVQQKTANLGQVQILVLDEADRMLDMGFLPDLQRILNLLPKERQTLLFSATFSPEIKKLASTYLRNPQTIEVARSNSTNANVTQIVYDVAEGDKQAAVVQLLRERGLKQVIVFCNSKIGASRLARQLERDGVVASAIHGDKSQLERMQALDAFKRGEVEALVATDVAARGLDIAELPAVINFDLPFNAEDYVHRIGRTGRAGATGDALSLCSPNERKQLADIEKLIKRPLEVQTLTLDKPARHRHDERG…
Bglad3	Burkholderia gladioli	ATCC 10248*	BM43_RS07520	WP_036056034.1	MSFASLGLIAPLLRNLQELNYQTPTPVQAKAIPAVLGGKDVMAAAQTGTGKTAGFALPLLQRLVQHGPAVASNRARVLVLVPTRELAEQLLQSFVDYGKGLDLRFLAAYGGVSINPQMMKLRKGVDVLVATPGRLLDLNRQNAVQFDQVQTLVLDEADRMLDLGFARELDAVFAALPERRQTLLFSATFSDEIRAMAANILRKPVDISVSAPNATASKIRQWVVTVDKRNKPELFMHLVARNKWEHALVFAKTRNGVDYLAAVLEQAGYAVDTIHGDKPQPARLRALERFKAREIQMLVATDVAARGLDIDDLPLVINVDLPIVAQDYVHRIGRTGRAGASGVAVSLVCADEAPQLAAIEALIRQTLRREEEPGFEAEHRVPETSASGELIKKPKKPKK…
Bglad1			BM43_RS21190	WP_036049260.1	MSFASLGLAEPLVRAVNELGYTEPTPIQTQAIPAVLGGGDLLAGAQTGTGKTAGFTLPILQRLNANAAAQAGGKRAVRALILTPTRELAAQVEESVRAYGKYLKLRSTVMFGGVSINPQIDALKRGVDIVVATPGRLLDHMQQKTIDVSQLDILVLDEADRMLDMGFIHDIKRVLARLPAKRQNLLFSATFSDEIKALADSLLDSPALIEVARRNTTAETIAQKIYPVDRDRKRELLTHLIREHNWFQVLVFTRTKHGANRLAEQLGKDGISALAIHGNKSQSARTRALTEFKAGTLQVLVATDIAARGIDIDQLPHVVNYELPNVPEDYVHRIGRTGRAGANGEAVSLVCVDEKQLLRDIEKLIKREIPQEVIAGFEPDPNAKPEPIQRRGQQQQRGG…
Bglad2			BM43_RS19410	WP_017919512.1	MSDSAATSVDATFDQFGLAPDILKAIAEQGYTTPTPIQAKAIPVVLSGRDVMGAAQTGTGKTASFSLPIIQRLLPQANSSASPARHPVRALILTPTRELADQVAANVHAYAKHTALRSAVVFGGVDMNPQMAELRRGVEILIATPGRLLDHVQQKTANLGQVQMLVLDEADRMLDMGFLPDLQRILNLLPKQRQTLLFSATFSPEIKKLASTYLSNPQTIEVARSNATATNVTQVVYEIAEGDKQAAVVKLIRDRSLKQVIVFCNSKIGASRLARQLERDGVVATAIHGDRSQNERMQALDAFKRGEVEALVATDVAARGLDIAELPAVINFDLPFNAEDYVHRIGRTGRAGASGDALSLCSPNERKQLADIEKLIKRDLPLQPLAVDAPVRARQERGE…
Bglum3	Burkholderia glumae	BGR1*	bglu_2g05100	WP_012733353.1	MSFASLGLIEPLLRNLRELNYAEPTPVQARAIPAVLGGKDVLAAAQTGTGKTAGFALPLLQRLVQQGPAVSSNRARVLVLVPTRELAEQVLQSFADYGCGLELRMLAAYGGVSINPQMMKLRKGVDVLVATPGRLLDLNRQNAVQFDQVRTLVLDEADRMLDLGFARELDAVFAALPTRRQTLLFSATFPDEIRAMAAKRLHEPVQISVSAPNATASRVRQWVVTVDKRNKPELFMHLLAEHGWQHALVFARTRAGVDYLAARLEAAGHAVDTIHGDKPQPARLRALERFKRGEVRMLVATDVAARGLDIDDLPLVINVDLPIVAQDYVHRIGRTGRAGASGVAVSLVCADEAPQLAAIEALIRQTLRREEEPGFEAEHRVPQTSAAGELIKKPKKPKQ…
Bglum1			bglu_1g30340		MSFASLGLAEPLVRAVNELGYNEPTPIQTQAIPAVLGGGDLLAGAQTGTGKTAGFTLPILQRLNAFQPANANGKRAVRALILTPTRELAAQVEESVRAYGKYLKLRSTVMFGGVSINPQIDALKRGVDIVVATPGRLLDHMQQKTIDVSQLDILVLDEADRMLDMGFIHDIKRVLAKLPAKRQNLLFSATFSDEIKALADSLLDSPALIEVARRNTTAETIAQKIHPVDRDRKREMLTHLIREHNWFQVLVFTRTKHGANRLAEQLTKDGISALAIHGNKSQSARTRALSEFKAGTLQVLVATDIAARGIDIDQLPHVVNYELPNVPEDYVHRIGRTGRAGANGEAVSLVCVDEKPLLRDIERLIKREIPQQVIAGFEPDPNAKPEPIQRRSGGGGGRQ…
Bglum2			bglu_1g26570	WP_015876600.1	MSDSAVTPVDATFDQFGLAPDILKAIADQGYTKPTPIQAKAIPVVLSGRDVMGAAQTGTGKTASFSLPIIQRLLPQANTSASPARHPVRALILTPTRELADQVAANVHSYAKHTALRSAVVFGGVDMNPQMAELRRGVEILIATPGRLLDHVQQKTANLGQVQMLVLDEADRMLDMGFLPDLQRILNLLPKARQTLLFSATFSPEIKKLAATYLTNPQTIEVARSNATATNVTQIVYDIAEGDKQAAVVKLIRDRALKQVIVFCNSKIGASRLARLLERDGVVATAIHGDRSQNERMQALEAFKRGEVEALVATDVAARGLDIAELPAVINFDLPFSAEDYVHRIGRTGRAGASGDALSLCSPNERKQLADIEKLIKRDLPLQPLAIEAPVRMRREHGE…
Blata3	Burkholderia lata	383*	BCEP18194_RS03630	WP_050781546.1	MSFASLGLIDPLLRNLQDLNYQAPTPVQAKAIPAVLGGKDVMAGAQTGTGKTAGFALPLLQRLVQHGPAVSSNRARVLVLVPTRELAEQVLQSFIAYGKGLDLRFLAAYGGVSINPQMMKLRKGVDVLVATPGRLLDLNRQNAVQFDQVQTLVLDEADRMLDLGFARELNAVFAALPAQRQTLLFSATFSDDIRAMAATILRGPVNISVSPPNATASKIKQWVVTVDKRNKPDLFMHLVAENKWEHALVFVKTRNGVDYLAAMLDEAGYAVDTIHGDKPQPARLRALERFKTGEVQMLVATDVAARGLDIDDLPLVINVDLPIVAQDYVHRIGRTGRAGASGVAVSLVCADEAPQLAAIEALIKQTLRREEEPGFEAEHRVPETSATGEIIKKPKKPKK…
Blata1			BCEP18194_RS20180	WP_011353105.1	MSFESLGLAEPLVKAVNELGYTSPTPIQQQAIPAVLGGGDLLAGAQTGTGKTAGFTLPILQRLHTFYADNRGAKRAVRALILTPTRELAAQVEESVRAYSKYLKLRSTVMFGGVSINPQIDALKRGVDIVVATPGRLLDHMQQKTIDLSNLDILVLDEADRMLDMGFIHDIKRVLAKLPPQRQNLLFSATFSDEIKALADSLLDSPALIEVARRNTTAESVAQKIHPVDRDRKRELLTHLIREHNWFQVLVFTRTKHGANRLAEQLTKDGISAMAIHGNKSQSARTRALAEFKNSTLQVLVATDIAARGIDIDQLPHVVNFDLPNVPEDYVHRIGRTGRAGATGEAVSLVCVDEKQLLRDIERLIKREIPQEVIAGFEPDPHAKPEPIQQRRGQQQPRS…
Blata2			BCEP18194_RS18470	WP_041492916.1	MSDSVAKPVDATFDQFGLAADILKAIAEQGYTTPTPIQAQAIPVVLAGRDVMGAAQTGTGKTASFSLPIIQRLLPQANTSASPARHPVRALILTPTRELADQVAANVHAYAKHTPLRSAVVFGGVDMNPQMAELRRGVEVLIATPGRLLDHVQQKTANLGQVQILVLDEADRMLDMGFLPDLQRILNLLPKERQTLLFSATFSGEIKKLASTYLRNPQTIEVARSNSTNANVTQIVYDVAEGDKQAAVVQLLRDRGLKQVIVFCNSKIGASRLARNLERDGVVASAIHGDKTQIERMQALDAFKRGEIEALVATDVAARGLDIAELPAVINFDLPFSAEDYVHRIGRTGRAGATGDALSLCSPNERKQLADIEKLIKRPLEMQTLALDKPARHRHDERG…
Blatn3	Burkholderia latens	RF32-BP12	WI41_RS25600	WP_059548492.1	MSFASLGLIEPLQRNLRDLNYQTPTPVQAKAIPAVLGGKDVMAAAQTGTGKTAGFALPLLQRLVQHGPAVSSNRARVLVLVPTRELAEQVLQSFVAYGKGLDLRFLAAYGGVSINPQMMKLRKGVDVLVATPGRLLDLNRQNAVQFDQVQALVLDEADRMLDLGFARELNAVFAALPAQRQTLLFSATFTDDIRAMAASILRKPVDISVSPPNATASKIKQWVVPVDKRNKPDLFMHLVRENNWEHALVFVKTRAGVDYLAAMLHDAGYAVDTIHGDKPQPARLRALERFKAGDVQMLVATDVAARGLDIDDLPLVINVDLPIVAQDYVHRIGRTGRAGASGVAVSLVCADEAPQLAAIEALIRQTLRREEEPGFEAEHRVPETSATGQIIKKPKKPKK…
Blatn1			WI41_RS26465	WP_059548652.1	MSFESLGLAEPLVKAVNELGYTSPTPIQQQAIPAVLGGGDLLAGAQTGTGKTAGFTLPILQRLHTFYAEHRGAKRAVRALILTPTRELAAQVEESVRAYSKYLKLRSTVMFGGVSINPQIDALKRGVDIVVATPGRLLDHMQQKTIDLSDLDILVLDEADRMLDMGFIHDIKRVLAKLPPQRQNLLFSATFSDEIKSLADSLLDSPALIEVARRNTTAESVAQKIHPVDRDRKRELLTHLIREHNWFQVLVFTRTKHGANRLAEQLTKDGISAMAIHGNKSQSARTRALAEFKNSTLQVLVATDIAARGIDIDQLPHVVNFDLPNVPEDYVHRIGRTGRAGATGEAVSLVCVDEKQLLRDIERLIKREIPQEVIAGFEPDPNAKPEPIQQRRGQQPRGG…
Blatn2			WI41_RS15035	WP_059546376.1	MSDSVAKPADATFDQFGLAADILKAIAEQGYTTPTPIQAQAIPVVLAGRDVMGAAQTGTGKTASFSLPIIQRLLPQANTSASPARHPVRALILTPTRELADQVAANVHAYAKHTPLRSAVVFGGVDMNPQMAELRRGVEILIATPGRLLDHVQQKTANLGQVQILVLDEADRMLDMGFLPDLQRILNLLPKERQTLLFSATFSPEIKKLAATYLRNPQTIEVARSNSTNANVTQIVYDVAEGDKQAAVVQLLRDRGLKQVIVFCNSKIGASRLARNLERDGVVASAIHGDKSQIERMQALDAFKRGEIEALVATDVAARGLDIAELPAVINFDLPFNAEDYVHRIGRTGRAGATGDALSLCSPNERKQLADIEKLIKRPLDVQTLTLDKPARPRHDERG…
Bmal1	Burkholderia mallei	NCTC 10247	BMA10247_2460	YP_102079.1	MSFASLGLAEPLVRAVNELGYTQPTPIQAQAIPAVLGGGDLLAGAQTGTGKTAGFTLPILQRLHAFYAENRSARRAVRALILTPTRELAAQVEESVRAYSKYVKLRSTVMFGGVSINPQIDALKRGVDIVVATPGRLLDHMQQKTIDVSSLDILVLDEADRMLDMGFIHDIKRVLAKLPAKRQNLLFSATFSDEIKSLADSLLDSPALIEVARRNTTAETIAQKIHPVDRDRKRELLTHLIREHNWFQVLVFTRTKHGANRLAEQLTKDGISAMAIHGNKSQSARTRALSEFKSSTLQVLVATDIAARGIDIDQLPHVVNFDLPNVPEDYVHRIGRTGRAGANGEAVSLVCVDEKQLLRDIERLIKREIPQQVIPGFEPDPNAKPEPIQRRGQRGAVAG…
Bmal2			BMA10247_0323	YP_103512.1	MSDSVAKPVDATFDQFGLAAEILKAIAEQGYTTPTPIQAKAIPVVLSGRDVMGAAQTGTGKTASFSLPIIQRLLPQANTSASPARHPVRALILTPTRELADQVAANVHAYAKHTPLRSAVVFGGVDMNPQMAELRRGVEILIATPGRLLDHVQQKTANLGQVQILVLDEADRMLDMGFLPDLQRILNLLPKERQTLLFSATFSPEIKKLASTYLRNPQTIEVARSNAAASTVTQIVYDVAEGDKQAAVVKLIRDRSLKQVIVFCNSKIGASRLARQIERDGIIAAAIHGDRSQSERMQALDAFKRGEIEALVATDVAARGLDIAELPAVINFDLPFNAEDYVHRIGRTGRAGASGDALSLCSPNERKQLADIEKLIKRTLSLETLALDLPRHRHDDRGG…
Bmul1	Burkholderia multivorans	ATCC 17616	Bmul_0627	WP_012212764.1	MSFESLGLAEPLVKAVNELGYTSPTPIQQQAIPAVLGGGDLLAGAQTGTGKTAGFTLPILQRLHTFYTEHRSAKRAVRALILTPTRELAAQVEESVRAYSKYLKLRSTVMFGGVSINPQIDALKRGVDIVVATPGRLLDHMQQKTIDLSDLDILVLDEADRMLDMGFIHDIKRVLAKLPPRRQNLLFSATFSDEIKALADSLLDSPALIEVARRNTTAETVAQKIHPVDRDRKRELLTHLIREHNWFQVLVFTRTKHGANRLAEQLTKDGISAMAIHGNKSQSARTRALAEFKNNTLQVLVATDIAARGIDIDQLPHVVNFDLPNVPEDYVHRIGRTGRAGATGEAVSLVCVDEKQLLRDIERLIKREIPREVIAGFEPDPNAKPEPIQQRRGQQPRGG…
Bmul2			Bmul_0961		MSDSVAKPVDATFDQFGLAADILKAIAEQGYTTPTPIQAQAIPVVLAGRDVMGAAQTGTGKTASFSLPIIQRLLPQANTSASPARHPVRALILTPTRELADQVAANVHAYAKHTPLRSAVVFGGVDMNPQMAELRRGVEILIATPGRLLDHVQQKTANLGQVQILVLDEADRMLDMGFLPDLQRILNLLPKERQTLLFSATFSPEIKKLASTYLRNPQTIEVARSNSTNANVTQIVYDVAEGDKQAAVVQLLRDRGLKQVIVFCNSKIGASRLARQLERDGVVASAIHGDKSQLERMQALDAFKRGEIEALVATDVAARGLDIAELPAVINFDLPFNAEDYVHRIGRTGRAGATGDALSLCSPNERKQLADIEKLIKRPLEVQTLVLDKPARHRHDERG…
Bokl1	Burkholderia oklahomensis	EO147	DM82_RS00635	WP_038802480.1	MSFASLGLAEPLVRAVNELGYTQPTPIQAQAIPAVLGGGDLLAGAQTGTGKTAGFTLPILQRLHTFYAENRGARRAVRALILTPTRELAAQVEESVRAYSKYVKLRSTVMFGGVSINPQIDALKRGVDIVVATPGRLLDHMQQKTIDVSSLDILVLDEADRMLDMGFIHDIKRVLAKLPKKRQNLLFSATFSDEIKSLADSLLDSPALIEVARRNTTAETVAQKIHPVDRDRKRELLTHLIREHNWFQVLVFTRTKHGANRLAEQLTKDGISAMAIHGNKSQSARTRALAEFKSSTLQVLVATDIAARGIDIDQLPHVVNFDLPNVPEDYVHRIGRTGRAGANGEAVSLVCVDEKQLLRDIERLIKREISQEVIAGFEPDPNAKPEPIQRRGQRGGDGG…
Bokl2			DM82_RS02770	WP_038802527.1	MSDSVATPVDATFDQFGLAAEILKAIADQGYTTPTPIQAKAIPVVLSGRDVMGAAQTGTGKTASFSLPIIQRLLPQASTSASPARHPVRALILTPTRELADQVAANVHAYAKHTPLRSAVVFGGVDMNPQMAELRRGVEVLIATPGRLLDHVQQKTANLGQVQILVLDEADRMLDMGFLPDLQRILNLLPKERQTLLFSATFSPEIKKLASTYLRNPQTIEVARSNATATNVTQIVYDVAEGDKQAAVVKLIRDRALKQVIVFCNSKIGASRLARQIERDGIVASAIHGDRSQSERMQALDAFKRGEIEALVATDVAARGLDIVELPAVINFDLPFSAEDYVHRIGRTGRAGASGDALSLCSPNERKQLADIEKLIKRALPLEALELDLPRHRHDERGG…
Bpsmal1	Burkholderia pseudomallei	668	BURPS668_0735	WP_011851112.1	MSFASLGLAEPLVRAVNELGYTQPTPIQAQAIPAVLGGGDLLAGAQTGTGKTAGFTLPILQRLHAFYAENRSARRAVRALILTPTRELAAQVEESVRAYSKYVKLRSTVMFGGVSINPQIDALKRGVDIVVATPGRLLDHMQQKTIDVSSLDILVLDEADRMLDMGFIHDIKRVLAKLPAKRQNLLFSATFSDEIKSLADSLLDSPALIEVARRNTTAETIAQKIHPVDRDRKRELLTHLIREHNWFQVLVFTRTKHGANRLAEQLTKDGISAMAIHGNKSQSARTRALSEFKSSTLQVLVATDIAARGIDIDQLPHVVNFDLPNVPEDYVHRIGRTGRAGANGEAVSLVCVDEKQLLRDIERLIKREIPQQVIPGFEPDPNAKPEPIQRRGQRGAVAG…
Bpsmal2			BURPS668_1193	WP_004556806.1	MSDSVAKPVDATFDQFGLAAEILKAIAEQGYTTPTPIQAKAIPVVLSGRDVMGAAQTGTGKTASFSLPIIQRLLPQANTSASPARHPVRALILTPTRELADQVAANVHAYAKHTPLRSAVVFGGVDMNPQMAELRRGVEILIATPGRLLDHVQQKTANLGQVQILVLDEADRMLDMGFLPDLQRILNLLPKERQTLLFSATFSPEIKKLASTYLRNPQTIEVARSNAAASTVTQIVYDVAEGDKQAAVVKLIRDRSLKQVIVFCNSKIGASRLARQIERDGIIAAAIHGDRSQSERMQALDAFKRGEIEALVATDVAARGLDIAELPAVINFDLPFNAEDYVHRIGRTGRAGASGDALSLCSPNERKQLADIEKLIKRTLSLETLALDLPRHRHDDRGG…
Bpsmul3	Burkholderia pseudomultivorans	MSMB0607	WS80_RS15725	WP_059480325.1	MSFASLGLIGPLLRNLQDLNYQTPTPVQAKAIPAVLGGQDVMAAAQTGTGKTAGFALPLLQRLVQHGPAVSSNRARVLVLVPTRELAEQVLQSFVAYGKGLDLRFLAAYGGVSINPQMMKLRKGVDVLVATPGRLLDLNRQNAVQFDQVQTLVLDEADRMLDLGFARELDAVFAALPARRQTLLFSATFTDDIRAMAANILRAPVNISVSPPNATASRIRQWVVTVDKRNKPELFMHLVAENNWDHALVFVKTRSGVDYLAARLDEAGYAVDTIHGDKPQPARLRALERFKQREVSMLVATDVAARGLDIDDLPLVINVDLPIVAQDYVHRIGRTGRAGASGVAVSLVCADEAPQLAAIEALIRQTLPREEEPGFEAEHRVPQTSATGQIVKKPKKPKK…
Bpsmul1			WS80_RS08140	WP_059478839.1	MSFESLGLAEPLVKAVNELGYTSPTPIQQQAIPAVLGGGDLLAGAQTGTGKTAGFTLPILQRLHTFYAEHRGAKRAVRALILTPTRELAAQVEESVRAYSKYLKLRSTVMFGGVSINPQIDALKRGVDIVVATPGRLLDHMQQKTIDLSDLDILVLDEADRMLDMGFIHDIKRVLAKLPPRRQNLLFSATFSDEIKALADSLLDSPALIEVARRNTTAESVAQKIHPVDRDRKRELLTHLIREHNWFQVLVFTRTKHGANRLAEQLTKDGISAMAIHGNKSQSARTRALSEFKSSTLQVLVATDIAARGIDIDQLPHVVNFDLPNVPEDYVHRIGRTGRAGATGEAVSLVCVDEKQLLRDIERLIKREIPQEVIAGFEPDPNAKPEPIQQRRGQQPRGG…
Bpsmul2			WS80_RS09890	WP_059479094.1	MSDSVAKPVDATFDQFGLAADILKAIAEQGYTTPTPIQAQAIPVVLAGRDVMGAAQTGTGKTASFSLPIIQRLLPQANTSASPARHPVRALILTPTRELADQVAANVHAYAKHTSLRSAVVFGGVDMNPQMAELRRGVEILIATPGRLLDHVQQKTANLGQVQILVLDEADRMLDMGFLPDLQRILNLLPKERQTLLFSATFSPEIKKLASTYLRNPQTIEVARSNSTNANVTQIVYDVAEGDKQAAVVQLLRDRGLKQVIVFCNSKIGASRLARNLERDGVVASAIHGDKSQIERMQALDAFKRGEIEALVATDVAARGLDIAELPAVINFDLPFNAEDYVHRIGRTGRAGATGDALSLCSPNERKQLADIEKLIKRPLEVQTLALDKPARHRHDERG…
Bpyr3	Burkholderia pyrrocinia	DSM 10685	ABD05_RS33060	WP_047904339.1	MSFASLGLIDPLLRNVQDRNYQTPTPVQAKAIPAVLSGKDVMAAAQTGTGKTAGFALPLLQRLVQHGPAVSSNRVRVLVLVPTRELAEQVLQSFVDYGKGLDLRFLAAYGGVSINPQMMKLRKGVDVLVATPGRLLDLNRQNAVQFDQVQTLVLDEADRMLDLGFARELNAVFAALPTQRQTLLFSATFTDDIRTMAAGILRGPVNISVSPPNVTASKIKQWVVTVDKRNKPDLFMHLVAENNWEHALVFVKTRKGVDYLAAMLDEAGYAIDTIHGDKPQPARLRALERFKTGEVNMLVATDVAARGLDIDDLPLVINVDLPIVAQDYVHRIGRTGRAGASGVAVSLVCADEAPQLAAIEALIRQTLPREEEPGFEAEHRVPETSATGQIVKKPKKPKK…
Bpyr1			ABD05_RS03380	WP_047898953.1	MSFESLGLAEPLVKAVNELGYTSPTPIQQQAIPAVLGGGDLLAGAQTGTGKTAGFTLPILQRLHTFYAEHRGAKRAVRALILTPTRELAAQVEESVRAYSKYLKLRSTVMFGGVSINPQIDALKRGVDIVVATPGRLLDHMQQKTIDLSDLDILVLDEADRMLDMGFIHDIKRVLAKLPPQRQNLLFSATFSDEIKALADSLLDSPALIEVARRNTTAESVAQKIHPVDRDRKRELLTHLIREHNWFQVLVFTRTKHGANRLAEQLTKDGISAMAIHGNKSQSARTRALAEFKNSTLQVLVATDIAARGIDIDQLPHVVNFDLPNVPEDYVHRIGRTGRAGATGEAVSLVCVDEKLLLRDIERLIKREIPQEVIAGFEPDPNAKPEPIQQRRGQQQPRS…
Bpyr2			ABD05_RS01625	WP_047898667.1	MSDSVAKPVDATFDQFGLAADILKAIAEQGYTTPTPIQAQAIPVVLAGRDVMGAAQTGTGKTASFSLPIIQRLLPQANTSASPARHPVRALILTPTRELADQVAANVHAYAKHTPLRSAVVFGGVDMNPQMAELRRGVEVLIATPGRLLDHVQQKTANLGQVQILVLDEADRMLDMGFLPDLQRILNLLPKERQTLLFSATFSAEIKKLASTYLRNPQTIEVARSNSTNANVTQIVYDVAEGDKQAAVVQLLRDRGLKQVIVFCNSKIGASRLARNLERDGVVASAIHGDKTQIERMQALDAFKRGEIEALVATDVAARGLDIVELPAVINFDLPFSAEDYVHRIGRTGRAGATGDALSLCSPNERKQLADIEKLIKRPLEVQTLALDKPARQRHDERG…
Bsem3	Burkholderia seminalis	FL-5-5-10-S1-D0	WJ13_RS20385	WP_059559242.1	MSFASLGLIEPLLRNLQGLNYQTPTPVQAKAIPAVLNGKDVMAAAQTGTGKTAGFALPLLQRLVQHGPAVSSNRARVLVLVPTRELAEQVLQSFVEYGKGLDLRFLAAYGGVSINPQMMKLRKGVDVLVATPGRLLDLNRQNAVQFDQVQTLVLDEADRMLDLGFARELNAVFAALPTRRQTLLFSATFTDDIRAMAAGILRNPVDISVSPPNVTASKIKQWVVTVDKRNKPDLFMHLVAENNWEHALVFVKTRNGVDYLAAMLDEAGYAVDTIHGDKPQPARLRALERFKAREVQMLVATDVAARGLDIDDLPLVINVDLPIVAQDYVHRIGRTGRAGASGVAVSLVCADEAPQLAAIEALIRQTLRREEEPGFEAEHRVPETSATGQIIKKPKKPKK…
Bsem1			WJ13_RS25430	WP_059560472.1	MSFESLGLAEPLVKAVNELGYTSPTPIQQQAIPAVLGGGDLLAGAQTGTGKTAGFTLPILQRLHTFYADNRGAKRAVRALILTPTRELAAQVEESVRAYSKYLKLRSTVMFGGVSINPQIDALKRGVDIVVATPGRLLDHMQQKTIDLSDLDILVLDEADRMLDMGFIHDIKRVLAKLPPERQNLLFSATFSDEIKALADNLLDSPALIEVARRNTTAESVAQKIHPVDRDRKRELLTHLIREHNWFQVLVFTRTKHGANRLAEQLTKDGISAMAIHGNKSQSARTRALAEFKNSTLQVLVATDIAARGIDIDQLPHVVNFDLPNVPEDYVHRIGRTGRAGATGEAVSLVCVDEKQLLRDIERLIKREIPQEVIAGFEPDPNAKPEPIQQRRGQQPRAG…
Bsem2			WJ13_RS15175	WP_034190748.1	MSDSVAKPVDATFDQFGLAADILKAIAEQGYTTPTPIQAQAIPVVLAGRDVMGAAQTGTGKTASFSLPIIQRLLPQANTSASPARHPVRALILTPTRELADQVAANVHAYAKHTPLRSAVVFGGVDMNPQSAELRRGVEILIATPGRLLDHVQQKTANLGQVQILVLDEADRMLDMGFLPDLQRILNLLPKERQTLLFSATFSPEIKKLASTYLRSPQTIEVARSNSTNANVTQIVYDVAEGDKQAAVVQLLRDRGLKQVIVFCNSKIGASRLARNLERDGVVASAIHGDKTQIERMQALDAFKRGEIEALVATDVAARGLDIAELPAVINFDLPFSAEDYVHRIGRTGRAGATGDALSLCSPNERKQLADIEKLIKRPLDVQTLTLDKPARHRHDDRG…
Bstab3	Burkholderia stabilis	LA20W	BCR58_RS31525	WP_065504110.1	MSFASLGLIDPLLRNVQDRNYQTPTPVQAKAIPAVLSGKDVMAAAQTGTGKTAGFALPLLQRLVQHGPAVSSNRVRVLVLVPTRELAEQVLQSFVDYGKG LDLRFLAAYGGVSINPQMMKLRKGVDVLVATPGRLLDLNRQNAVQFDQVQTLVLDEADRMLDLGFARELNAVFAALPTQRQTLLFSATFTDDIRTMAAGI LRGPVNISVSPPNVTASKIKQWVVTVDKRNKPDLFMHLVAENNWEHALVFVKTRKGVDYLAAMLDEAGYAIDTIHGDKPQPARLRALERFKTGEVNMLVA TDVAARGLDIDDLPLVINVDLPIVAQDYVHRIGRTGRAGASGVAVSLVCADEAPQLAAIEALIRQTLPREEEPGFEAEHRVPETSATGQIIKKPKK…
Bstab2			BCR58_RS05530	WP_065499508.1	MSDSVAKPVDATFDQFGLAADILKAIAEQGYTTPTPIQAQAIPVVLAGRDVMGAAQTGTGKTASFSLPIIQRLLPQANTSASPARHPVRALILTPTRELADQVAANVHAYAKHTPLRSAVVFGGVDMNPQMAELRRGVEVLIATPGRLLDHVQQKTANLGQVQILVLDEADRMLDMGFLPDLQRILNLLPKERQTLLFSATFSAEIKKLASTYLRNPQTIEVARSNSTNANVTQIVYDVAEGDKQAAVVQLLRDRGLKQVIVFCNSKIGASRLARNLERDGVVASAIHGDKTQIERMQALDAFKRGEIEALVATDVAARGLDIVELPAVINFDLPFSAEDYVHRIGRTGRAGATGDALSLCSPNERKQLADIEKLIKRPLEVQTLALDKPARQRHDERG…
Bstab1			BCR58_RS03755	WP_065499247.1	MSFESLGLAEPLVKAVNELGYTSPTPIQQQAIPAVLGGGDLLAGAQTGTGKTAGFTLPILQRLHTFYAEHRGAKRAVRALILTPTRELAAQVEESVRAYS KYLKLRSTVMFGGVSINPQIDALKRGVDIVVATPGRLLDHMQQKTIDLSDLDILVLDEADRMLDMGFIHDIKRVLAKLPPQRQNLLFSATFSDEIKALAD SLLDSPALIEVARRNTTAESVAQKIHPVDRDRKRELLTHLIREHNWFQVLVFTRTKHGANRLAEQLTKDGISAMAIHGNKSQSARTRALAEFKNSTLQVL VATDIAARGIDIDQLPHVVNFDLPNVPEDYVHRIGRTGRAGATGEAVSLVCVDEKLLLRDIERLIKREIPQEVIAGFEPDPNAKPEPIQQRRGQQQ…
Bstag3	Burkholderia stagnalis	MSMB1147	WT05_RS18290	WP_059994764.1	MSFASLGLIDPLLRNVQDLNYQTPTPVQAKAIPAVLGGKDIMAAAQTGTGKTAGFALPLLQRLVQHGPAVSSNRARVLVLVPTRELAEQVLQSFIAYGKGLDLRFLAAYGGVSINPQMMKLRKGVDVLVATPGRLLDLNRLNAVQFDQVQTLVLDEADRMLDLGFARELDAVFAALPARRQTLLFSATFSDEIRTMAAGILRGPVNISVSPPNATASKIKQWVVPVDKRNKPDLFMHLVAENNWDHALVFVKTRKGVDYLAAMLDDAGYAVDTIHGDKPQPARLRALERFKAGEVQMLVATDVAARGLDIDDLPLVINVDLPIVAQDYVHRIGRTGRAGASGVAVSLVCADEAPQLAAIEALIRQTLPREEEPGFEAEHRVPETSATGQLIKKPKKPKK…
Bstag1			WT05_RS04155	WP_059992997.1	MSFESLGLAEPLVKAVNELGYTSPTPIQSQAIPAVLGGGDLLAGAQTGTGKTAGFTLPILQRLHTFYAEHHNAKRAVRALILTPTRELAAQVEESVRAYSKYLKLRSTVMFGGVSINPQIDALRRGVDIVVATPGRLLDHMQQKTIDLSNLDILVLDEADRMLDMGFIHDIKRVLAKLPPRRQNLLFSATFSDEIKALADNLLDSPALIEVARRNTTAESVAQKIHPVDRDRKRELLTQLIREHNWFQVLVFTRTKHGANRLAEQLTKDGISAMAIHGNKSQSARTRALSEFKNNTLQVLVATDIAARGIDIDQLPHVVNFDLPNVPEDYVHRIGRTGRAGATGEAVSLVCVDEKQLLRDIERLIKREIPQEVIAGFEPDPNAKPEPIQQRRGQQPRGG…
Bstag2			WT05_RS26770	WP_059883931.1	MSDSVAKPVDATFDQFGLAADILKAIAEQGYTTPTPIQAQAIPVVLAGRDVMGAAQTGTGKTASFSLPIIQRLLPQANTSASPARHPVRALILTPTRELADQVAANVHAYAKHTPLRSAVVFGGVDMNPQMAELRRGVEILIATPGRLLDHVQQKTANLGQVQILVLDEADRMLDMGFLPDLQRILNLLPKERQTLLFSATFSPEIKKLASTYLRNPQTIEVARSNSTNANVTQIVYDVAEGDKQAAVVQLLRDRGLKQVIVFCNSKIGASRLARNLERDGVVASAIHGDKTQIERMQALDAFKRGEIEALVATDVAARGLDIAELPAVINFDLPFSAEDYVHRIGRTGRAGATGDALSLCSPNERKQLADIEKLIKRPLEMQTLSIDKPARHRHDERG…
Bterr3	Burkholderia territorii	MSMB1842	WT00_RS26065	WP_059451873.1	MSFASLGLIDPLLRNLQGLNYQTPTPVQAKAIPAVLGGKDVMAAAQTGTGKTAGFALPLLQRLVQHGPAVSSNRARVLVLVPTRELAEQVLQSFVEYGKGLDLRFLAAYGGVSINPQMMKLRKGVDVLVATPGRLLDLNRQNAVQFDQVQTLVLDEADRMLDLGFARELNAVFAALPVQRQTLLFSATFTDDIRAMAASILRSPVNISVSPPNATASKIKQWVVPVDKRNKPDLFMHLVAENNWDHALVFVKTRNGVDYLAAMLNDAGYAVDTIHGDKPQPARLRALERFKAREVQMLVATDVAARGLDIDDLPLVINVDLPIVAQDYVHRIGRTGRAGASGVAVSLVCADEAPQLAAIEALIRQTLRREEEPGFEAEHRVPETSATGQIIKKPKKPKK…
Bter1			WT00_RS20250	WP_059545383.1	MSFESLGLAEPLVKAVNELGYTSPTPIQQQAIPAVLGGGDLLAGAQTGTGKTAGFTLPILQRLHTFYAEHRGAKRAVRALILTPTRELAAQVEESVRAYSKYLKLRSTVMFGGVSINPQIDALKRGVDIVVATPGRLLDHMQQKTIDLSDLDILVLDEADRMLDMGFIHDIKRVLAKLPPQRQNLLFSATFSDEIKSLADSLLDSPALIEVARRNTTAETVAQKIHPVDRDRKRELLTHLIREHNWFQVLVFTRTKHGANRLAEQLTKDGISAMAIHGNKSQSARTRALAEFKNSTLQVLVATDIAARGIDIDQLPHVVNFDLPNVPEDYVHRIGRTGRAGATGEAVSLVCVDEKQLLRDIERLIKREIPQEVIAGFEPDPNAKPEPIQQRRGQQPRGG…
Bter2			WT00_RS03170	WP_059448734.1	MSDSVAKPVDATFDQFGLAADILKAIAEQGYTTPTPIQAQAIPVVLAGRDVMGAAQTGTGKTASFSLPILQRLLPQANTSASPARHPVRALILTPTRELADQVAANVHAYGKHTSLRSAVVFGGVDMNPQMAELRRGVEILIATPGRLLDHVQQKTANLGQVQMLVLDEADRMLDMGFLPDLQRILNLLPKERQTLLFSATFSPEIKKLASTYLRNPQTIEVARSNSTNANVTQIVYDVAEGDKQAAVVQLLRDRGLKQVIVFCNSKIGASRLARNLERDGVVASAIHGDKSQIERMQALDAFKRGEIEALVATDVAARGLDIAELPAVINFDLPFNAEDYVHRIGRTGRAGATGDALSLCSPNERKQLAEIEKLIKRPLDVQTLVLDKPARHRHDERG…
Bthai1	Burkholderia thailandensis	E254	BTN_RS08245	WP_009892858.1	MSFASLGLAEPLVRAVNELGYTQPTPIQAQAIPAVLGGGDLLAGAQTGTGKTAGFTLPILQRLHAFYAENRGARRAVRALILTPTRELAAQVEESVRAYSKYVKLRSTVMFGGVSINPQIDALKRGVDIVVATPGRLLDHMQQKTIDVSSLDILVLDEADRMLDMGFIHDIKRVLAKLPAKRQNLLFSATFSDEIKSLADSLLDSPALIEVARRNTTAETIAQKIHPVDRDRKRELLTHLIREHNWFQVLVFTRTKHGANRLAEQLTKDGISAMAIHGNKSQSARTRALSEFKNCTLQVLVATDIAARGIDIDQLPHVVNFDLPNVPEDYVHRIGRTGRAGANGEAVSLVCVDEKQLLRDIERLIKREISQEVIPGFEPDPNAKPEPIQRRGQRGGNGG…
Bthai2			BTN_RS10180	WP_009892334.1	MSDSVAKPVDATFDQFGLAAEILRAIAEQGYTTPTPIQANAIPVVLSGRDVMGAAQTGTGKTASFSLPIIQRLLPQANTSASPARHPVRALILTPTRELADQVAANVHAYAKHTPLRSAVVFGGVDMNPQMAELRRGVEILIATPGRLLDHVQQKTANLGQVQILVLDEADRMLDMGFLPDLQRILNLLPKERQTLLFSATFSPEIKKLASTYLRNPQTIEVARSNAAASTVTQIVYDVAEGDKQAAVVKLIRDRSLKQVIVFCNSKIGASRLARQIERDGIVAAAIHGDRSQSERMQALDAFKRGEIEALVATDVAARGLDIAELPAVINFDLPFNAEDYVHRIGRTGRAGASGDALSLCSPNERKQLADIEKLIKRTLSLETLELDLPRHRHDERGG…
Bubon3	Burkholderia ubonensis	MSMB22*	BW23_RS04075	WP_045565348.1	MSFATLGLIDPLLRNVQDLNYQTPTPVQAKAIPAVLSGKDVMAAAQTGTGKTAGFALPLLQRLVQHGPAVSSNRARVLVLVPTRELAEQVLQSFIAYGNGLDLRFLAAYGGVSINPQMMKLRKGVDVLVATPGRLLDLNRQNAVQFDQVQTLVLDEADRMLDLGFARELDAVFAALPAQRQTLLFSATFTDDIRAMAAGILRDPVKISVSPPNATASKIKQWVVPVDKRNKPELFMHLVAENDWEHALVFVKTRKGVDYLAAMLDEAGYAVDTIHGDKPQPARLRALERFKTGEIQMLVATDVAARGLDIDDLPLVINVDLPIVAQDYVHRIGRTGRAGASGVAVSLVCADEAPQLAAIEALIRQTLPREEEPGFEAEHRVPQTSATGQIIKKPKKPKK…
Bubon1			BW23_RS26045	WP_045567227.1	MSFESLGLAEPLVKAVNELGYTSPTPIQSQAIPAVLGGGDLLAGAQTGTGKTAGFTLPILQRLHTFYAEHHNAKRAVRALILTPTRELAAQVEESVRAYSKYLKLRSTVMFGGVSINPQIDALRRGVDIVVATPGRLLDHMQQKTIDLSQLDILVLDEADRMLDMGFIHDIKRVLAKLPPRRQNLLFSATFSDEIKALADSLLDSPALIEVARRNTTAETVAQKIHPVDRDRKRELLTHLIRQHNWFQVLVFTRTKHGANRLAEQLTKDGISAMAIHGNKSQSARTRALTEFKNSTLQVLVATDIAARGIDIDQLPHVVNFDLPNVPEDYVHRIGRTGRAGATGEAVSLVCVDEKQLLRDIERLIKREIPQEVIPGFEPDPNAKPEPIQQRRGQQPRGG…
Bubon2			BW23_RS27645	WP_042585968.1	MSDSVAKPVDATFDQFGLAADILKAIAEQGYTTPTPIQAQAIPVVLAGRDVMGAAQTGTGKTASFSLPILQRLLPQANTSASPARHPVRALILTPTRELADQVAANVHAYGKHTPLRSAVVFGGVDMNPQMAELRRGVEILIATPGRLLDHVQQKTANLGQVQMLVLDEADRMLDMGFLPDLQRILNLLPKERQTLLFSATFSPEIKKLASTYLRNPQTIEVARSNSTNANVTQIVYDVAEGDKQAAVVQLLRSRGLKQVIVFCNSKIGASRLARNLERDGVVASAIHGDKTQIERMQALDAFKRGEIEALVATDVAARGLDIAELPAVINFDLPFNAEDYVHRIGRTGRAGATGDALSLCSPNERKQLADIEKLIKRPLEVQTLAIDKPARHRHDERG…
Bviet3	Burkholderia vietnamiensis	LMG 10929	AK36_RS09465	WP_045578350.1	MSFASLGLIDPLLRTLQDLNYQTPTPVQANAIPAVLGGKDVMAAAQTGTGKTAGFALPLLQRLVQHGPAVSSNRARVLVLVPTRELAEQVLQSFVEYGKGLDLRFLAAYGGVSINPQMMKLRKGVDVLVATPGRLLDLNRQNAVQFDQVETLVLDEADRMLDLGFARELNAVFAALPARRQTLLFSATFTDDIRAMAATILRNPVNISVSPPNTTASRIKQWVVPVDKRNKPELFMHLVAENKWEHALVFVKTRAGVDYLAAMLDEAGYAVDTIHGDKPQPARLCALERFKARDVQMLVATDVAARGLDIDDLPMVINVDLPIVAQDYVHRIGRTGRAGASGVAVSLVCADEAPQLAAIEALIGKTLRREEEPGFEAEHRVPETSATGQLIKKPKKPKK…
Bviet1			AK36_RS16015	WP_045578795.1	MSFESLGLAEPLVKAVNELGYTSPTPIQQQAIPAVLGGGDLLAGAQTGTGKTAGFTLPILQRLHTFYTEHRGAKRAVRALILTPTRELAAQVEESVRAYSKYVKLRSTVMFGGVSINPQIDALKRGVDIVVATPGRLLDHMQQKTIDLSDLDILVLDEADRMLDMGFIHDIKRVLAKLPPRRQNLLFSATFSDEIKALADSLLDSPALIEVARRNTTAETVAQKIHPVDRDRKRDLLTHLIREHNWFQVLVFTRTKHGANRLAEQLTKDGISAMAIHGNKSQSARTRALAEFKNNTLQVLVATDIAARGIDIDQLPHVVNFDLPNVPEDYVHRIGRTGRAGATGEAVSLVCVDEKQLLRDIERLIKREIPQEVIAGFEPDPNVKPEPIQQRRGQQPRGG…
Bviet2			AK36_RS17705	WP_011885601.1	MSDSVAKPADATFDQFGLAPDILKAIVEQGYTTPTPIQAQAIPVVLAGRDVMGAAQTGTGKTASFSLPIIQRLLPHASTSASPARHPVRALILTPTRELADQVAANVHAYAKHTALRSAVVFGGVDMNPQMAELRRGVEILIATPGRLLDHVQQKTANLGQVQMLVLDEADRMLDMGFLPDLQRILNLLPKERQTLLFSATFSPEIKKLASTYLRNPQTIEVARSNSTNANVTQIVYDVAEGDKQAAVVQLLRGRGLKQVIVFCNSKIGASRLARNLERDGVVASAIHGDKSQIERMQALDAFKRGEIEALVATDVAARGLDIAELPAVINFDLPFNAEDYVHRIGRTGRAGATGDALSLCSPNERKQLADIEKLIKRPLEVQTLALDKPARHRHDERN…
Pxen3	Paraburkholderia xenovorans	LB400*	Bxe_A2189	YP_558832.1	MSFALLGLIDPLLRNVQDLNYQTPTPVQVKAIPAVLGGRDVMAAAQTGTGKTAGFALPLLQRLVQHGPAVSSNRARVLVLVPTRELAEQVLQSFIDYGKGLDLRFLAAYGGVSINPQMMKLRKGVDVLVATPGRLLDLNRQNAVQLDQVQTLVLDEADRMLDLGFARELNAVFAALPVRRQTLLFSATFTDDIRAMAAGILRDPVNISVSPPNATASKIRQWVVTVDKKNKPDLFMHLVAGNNWRHALVFVKTRNGVDYLAAMLDAAGYAVDTIHGDKPQPARLRALERFKTGEVQMLVATDVAARGLDIDDLPLVINVDLPIVAQDYVHRIGRTGRAGASGVAVSLVCADEAPQLAAIEALIRQTLRREEEPGFEAEHRVPQTSATGEIIRKPKKPKK…
Pxen1			Bxe_A0648	YP_560338.1	MSFDSLGLSEPLVRAVHELGYTTPTPIQTQAIPAVLNGGDLLAGAQTGTGKTAGFTLPILQRLNSSPAVANGSGKRAVRALILTPTRELAAQVEESVRAYGKYLKLKSTVMFGGVGINPQIGALRSGVDIVVATPGRLLDHMQQKTIDLSHLEILVLDEADRMLDMGFIHDIKRVLAKLPPKRQNLLFSATFSDEIKTLADNLLDSPALIEVARRNTTAETVAQKIHPVDRDKKRELLTHLIKQHNWFQVLVFTRTKHGANRLAEQLTKDGISALAIHGNKSQSARTRALAEFKDGTLQVLVATDIAARGIDIDQLPHVVNYDLPNVPEDYVHRIGRTGRAGATGEAVSLVCVDELQLLKDIEKLIKRPVPQEVVAGFEPDPTAKPEPILRRGQGGGGG…
Bxen2			Bxe_A3295	WP_011487421.1	MSDTPVTPSTSTFDQFGLAPDILKAVKESGYTIPTPIQEQAIPVVLAGRDMMGAAQTGTGKTASFSLPIIQRLLPQASTSASPARHPVRALILTPTRELADQVAANVQAYAKHTALRSAVVFGGVDMNPQSEQLRRGVEILIATPGRLLDHVQQKTANLGQVQILVLDEADRMLDMGFLPDLQRILNLLPKERQTLLFSATFSGEIKKLAATYLRDPQTIEVARSNSTATNVRQIVYEVAEGDKTGAVVQLIRERGLKQVIVFCNSKIGASRLSRSLERDGVIATAIHGDRSQNERMQALDAFKRGEIEALVATDVAARGLDIAELPAVINFDLPFNAEDYVHRIGRTGRAGASGDALSLCSPNERKQLADIEKLIKRPLEVQRLTVEAPVRHHHEERA…
Pphy3	Paraburkholderia phymatum	STM815	Bphy_5193	WP_012404440.1	MSFASLGLIDRLLRNVQDLHYQTPTPVQVKAIPAVLGGKDVMAAAQTGTGKTAGFALPLLQRLVQHGPAVSSNRVRVLVLVPTRELAEQVLQSFVVYGKGLDLRFLAAYGGVSINPQMMKLRKGVDVLVATPGRLLDLNRQNAVQFDQVQTLVLDEADRMLDLGFARELNAVFAALPAQRQTLLFSATFSDDIRAMAANFLRGPVHISVSPPNATASKIRQWVVPVDKRNKPDLFMHLVAENNWDHALVFVKTRTGVDYLAAMLDEAGYAVDTIHGDKPQPARLRALERFKAGQVHMLVATDVAARGLDIDHLPLVINVDLPIVAQDYVHRIGRTGRAGASGVAVSLVCADEAPQLAAIEALIRQTLPREEEPGFEAEHRVPQTSATGQIIKKPKKPKK…
Pphym1			Bphy_0426	WP_012399845.1	MSFDSLGLSEPLVRAVNELGYTSPTPIQQQAIPAVLNGGDLLAGAQTGTGKTAGFTLPILQRLLTMPPAPGGKRVVRALILTPTRELAAQVEESVRAYGKYLKLKSTVMFGGVGINPQIDALRRGVDIVVATPGRLLDHMQQKTIDLSHLEILVLDEADRMLDMGFIHDIKRVLAKLPPKRQNLLFSATFSDEIKALADSLLDAPALIEVARRNTTAETVAQKIHPVDRDRKRELLTHLIKQHNWFQVLVFTRTKHGANRLAEQLTKDGISALAIHGNKSQSARTRALAEFKNNTLQVLVATDIAARGIDIDQLPHVVNFDLPNVPEDYVHRIGRTGRAGATGEAVSLVCVDELQLLKDIEKLIKRAVPQEVIAGYEPDPNARPEPIQRRGQGGGGRQP…
Bphym2			Bphy_2082	WP_012401466.1	MSDTATTPTNATFDQFGLHADILKAIAEQGYTTPTPIQAKAIPVVLGGRDVMGAAQTGTGKTASFSLPIIQRLLPLANTSASPARHPVRALILTPTRELADQVAANVQSYAKHTALRSAVVFGGVDMNPQSAELRRGVEILIATPGRLLDHVQQKTANLGQVQMLVLDEADRMLDMGFLPDLQRILNLLPTERQTLLFSATFSPEIKKLASTYLRNPQTIEVARSNSTATNVTQIVYEVAEGDKTGAVVQLIRERSLKQVIVFCNSKIGASRLARQLERDGVVATAIHGDRSQSERMQALDAFKRGEIEALVATDVAARGLDIAELPAVINFDLPFNAEDYVHRIGRTGRAGASGDALSLFSPNERKQLADIEKLIKRPLDVQRLTVDAPVRHHHDERG…
	*Strains selected to calculate the Ka/Ks ratio among the Burkholderia and Paraburkholderia rhlE-like genes.
